# Supplementary material for: Racemic cis-bis­[bis­(pyrimidin-2-yl)amine-κN]bis(dicyanamido-κN 1)iron(II) dihydrate: synthesis, crystal structure and Hirshfeld surface analysis
Source: Acta Crystallogr E Crystallogr Commun. 2023 Sep 26;79(Pt 10):936–41. doi: 10.1107/S2056989023008186 (PMC10561211; doi:10.1107/S2056989023008186)
Supplement: Supplementary file 1 [file e-79-00936-sup1.cif]

##############################################################################
#                                                                            #
# This CIF contains the data in a paper accepted for publication in          #
# Acta Crystallographica Section E. It conforms to the requirements of       #
# Notes for Authors for Acta Crystallographica Section E, and has been       #
# peer reviewed under the auspices of the IUCr Commission on Journals.       #
#                                                                            #
# Full details of the Crystallographic Information File format               #
# are given in the paper "The Crystallographic Information File (CIF):       #
# a New Standard Archive File for Crystallography" by S. R. Hall, F. H.      #
# Allen and I. D. Brown [Acta Cryst. (1991), A47, 655-685].                  #
#                                                                            #
# The current version of the core CIF dictionary is obtainable from          #
# ftp://ftp.iucr.org/pub/cif_core.dic.                                       #
#                                                                            #
# Software is freely available for graphical display of the structure(s)     #
# in this CIF. For information consult the CIF software page                 #
# http://www.iucr.org/resources/cif/software.                                #
#                                                                            #
# This file may be used for bona fide research purposes within the           #
# scientific community so long as proper attribution is given to the journal # 
# article from which it was obtained.                                        #
#                                                                            #
##############################################################################
data_global
_audit_creation_method     'from SHELXL-2014'
_journal_date_recd_electronic     2023-09-13
_journal_date_accepted     2023-09-18
_journal_name_full     'Acta Crystallographica, Section E'
_journal_year     2023
_journal_volume     79
_journal_issue     10
_journal_page_first     0
_journal_page_last     0
_journal_paper_category     GM
_journal_paper_doi     10.1107/S2056989023008186
_journal_coeditor_code     HB8076
loop_
    _publ_contact_author_name
    _publ_contact_author_address
    _publ_contact_author_email
    'Fatima Setifi'
;
Laboratoire de Chimie,
Ing\'enierie Mol\'eculaire et Nanostructures (LCIMN),
Universit\'e Ferhat Abbas S\'etif 1,
S\'etif 19000,
Algeria
;
 fatima.setifi@univ-setif.dz
_publ_contact_author_fax     '+213 (0)31 98 93 90'
_publ_contact_author_phone     '+213 (0)31 98 93 90'
_publ_section_title
;\
Racemic
<i>cis</i>-bis[bis(pyrimidin-2-yl)amine-\k<i>N</i>]bis(dicyanamido-\
\k<i>N</i>^1^)iron(II) dihydrate: synthesis, crystal structure and Hirshfeld
surface analysis
;
loop_
    _publ_author_name
    _publ_author_footnote
    _publ_author_address
    'Saadallah, Yaakoub' .
;
Laboratoire de Chimie,
Ing\'enierie Mol\'eculaire et Nanostructures (LCIMN),
Universit\'e Ferhat Abbas S\'etif 1,
S\'etif 19000,
Algeria
;
    'Setifi, Zouaoui' .
;
D\'epartement de Technologie
Facult\'e de Technologie
Universit\'e 20 Ao\^ut 1955-Skikda
BP 26, Route d'El-Hadaiek
Skikda 21000
Algeria
Laboratoire de Chimie,
Ing\'enierie Mol\'eculaire et Nanostructures (LCIMN),
Universit\'e Ferhat Abbas S\'etif 1,
S\'etif 19000,
Algeria
;
    'Jelsch, Christian' .
;
Cristallographie,
R\'esonance Magn\'etique et Mod\'elisations (CRM2)
UMR CNRS 7036
Institut Jean Barriol
Universit\'e de Lorraine
BP 70239
Boulevard des Aiguillettes
54506 Vandoeuvre-les-Nancy
France
;
    'Setifi, Fatima' .
;
Laboratoire de Chimie,
Ing\'enierie Mol\'eculaire et Nanostructures (LCIMN),
Universit\'e Ferhat Abbas S\'etif 1,
S\'etif 19000,
Algeria
;
    'Al-Douh, Mohammed Hadi' .
;
Chemistry Department,
Faculty of Science,
Hadhramout University,
Mukalla, Hadhramout,
Yemen
;
    'Satour, Achouak' .
;
Laboratoire de Chimie,
Ing\'enierie Mol\'eculaire et Nanostructures (LCIMN),
Universit\'e Ferhat Abbas S\'etif 1,
S\'etif 19000,
Algeria
;
    'Glidewell, Christopher' .
;
School of Chemistry,
University of St Andrews,
St Andrews, Fife KY16 9ST,
UK
;
_publ_section_synopsis
;
The solvothermal synthesis, crystal structure and Hirshfeld surface analysis of
a new iron(II) complex containing dicyanamido and di(pyrimidin-2-yl)amine
ligands are reported
;
data_I
_audit_creation_method     SHELXL-2014
_chemical_name_systematic
;\
<i>cis</i>-Bis[bis(pyrimidin-2-yl)amine-\k<i>N</i>]\
bis(dicyanamido-\k<i>N</i>^1^)iron(II) dihydrate
;
_chemical_name_common     ?
_chemical_formula_moiety     'C20 H14 Fe N16, 2(H2 O)'
_chemical_formula_sum     'C20 H18 Fe N16 O2'
_chemical_formula_iupac     '[Fe (C2 N3)2 (C8 H7 N5)2], 2H2 O'
_chemical_formula_weight     570.35
_chemical_melting_point     ?
_space_group_crystal_system     triclinic
_space_group_name_H-M_alt     'P -1'
_space_group_name_Hall     '-P 1'
loop_
    _space_group_symop_operation_xyz
    'x, y, z'
    '-x, -y, -z'
_cell_length_a     8.1960(7)
_cell_length_b     10.4671(11)
_cell_length_c     14.7926(14)
_cell_angle_alpha     105.254(4)
_cell_angle_beta     92.903(3)
_cell_angle_gamma     90.356(4)
_cell_volume     1222.5(2)
_cell_formula_units_Z     2
_cell_measurement_reflns_used     6057
_cell_measurement_theta_min     2.489
_cell_measurement_theta_max     28.353
_cell_measurement_temperature     170(2)
_exptl_crystal_description     needle
_exptl_crystal_colour     yellow
_exptl_crystal_size_max     0.250
_exptl_crystal_size_mid     0.200
_exptl_crystal_size_min     0.150
_exptl_crystal_density_diffrn     1.549
_exptl_crystal_density_meas     ?
_exptl_crystal_density_method     ?
_exptl_crystal_F_000     584
_exptl_absorpt_coefficient_mu     0.672
_exptl_absorpt_correction_type     multi-scan
_exptl_absorpt_process_details
;
(CrysAlis PRO; Rigaku OD, 2015)
;
_exptl_absorpt_correction_T_min     0.623
_exptl_absorpt_correction_T_max     0.906
_exptl_special_details     ?
_diffrn_ambient_temperature     170(2)
_diffrn_source     'SuperNova (Mo) X-ray Source'
_diffrn_radiation_type     MoK\a
_diffrn_radiation_wavelength     0.71073
_diffrn_radiation_monochromator     'mirror'
_diffrn_measurement_device_type
;
Rigaku Oxford Diffraction SuperNova,
single source at offset/far, Eos
;
_diffrn_measurement_method     '\w scans'
_diffrn_detector_area_resol_mean     ?
_diffrn_reflns_number     6056
_diffrn_reflns_av_R_equivalents     0.0369
_diffrn_reflns_av_unetI/netI     0.0184
_diffrn_reflns_theta_min     2.489
_diffrn_reflns_theta_max     28.363
_diffrn_reflns_theta_full     25.242
_diffrn_measured_fraction_theta_max     0.994
_diffrn_measured_fraction_theta_full     0.998
_diffrn_reflns_limit_h_min     -10
_diffrn_reflns_limit_h_max     10
_diffrn_reflns_limit_k_min     -13
_diffrn_reflns_limit_k_max     13
_diffrn_reflns_limit_l_min     -19
_diffrn_reflns_limit_l_max     19
_diffrn_standards_number     0
_diffrn_standards_interval_count     0
_diffrn_standards_interval_time     0
_diffrn_standards_decay_%     0
_refine_special_details
;
 Refined as a 2-component twin.
;
_reflns_number_total     6056
_reflns_number_gt     5802
_reflns_threshold_expression     'I > 2\s(I)'
_refine_ls_structure_factor_coef     Fsqd
_refine_ls_matrix_type     full
_refine_ls_R_factor_all     0.0690
_refine_ls_R_factor_gt     0.0669
_refine_ls_wR_factor_gt     0.1565
_refine_ls_wR_factor_ref     0.1573
_refine_ls_goodness_of_fit_ref     1.119
_refine_ls_restrained_S_all     1.118
_refine_ls_number_reflns     6056
_refine_ls_number_parameters     377
_refine_ls_number_restraints     12
_refine_ls_hydrogen_treatment     mixed
_refine_ls_weighting_scheme     calc
_refine_ls_weighting_details
                           'w=1/[\s^2^(Fo^2^)+5.9338P] where P=(Fo^2^+2Fc^2^)/3'
_atom_sites_solution_hydrogens     mixed
_atom_sites_solution_primary     difmap
_atom_sites_solution_secondary     ?
_refine_ls_shift/su_max     0.000
_refine_ls_shift/su_mean     0.000
_refine_diff_density_max     1.471
_refine_diff_density_min     -0.579
_refine_ls_extinction_method     none
_refine_ls_extinction_coef     .
loop_
    _atom_type_symbol
    _atom_type_description
    _atom_type_scat_dispersion_real
    _atom_type_scat_dispersion_imag
    _atom_type_scat_source
    'C' 'C' 0.0033 0.0016
                         'International Tables Vol C Tables 4.2.6.8 and 6.1.1.4'
    'H' 'H' 0.0000 0.0000
                         'International Tables Vol C Tables 4.2.6.8 and 6.1.1.4'
    'Fe' 'Fe' 0.3463 0.8444
                         'International Tables Vol C Tables 4.2.6.8 and 6.1.1.4'
    'N' 'N' 0.0061 0.0033
                         'International Tables Vol C Tables 4.2.6.8 and 6.1.1.4'
    'O' 'O' 0.0106 0.0060
                         'International Tables Vol C Tables 4.2.6.8 and 6.1.1.4'
_computing_data_collection
;
CrysAlis PRO (Rigaku OD, 2015)
;
_computing_cell_refinement
;
CrysAlis PRO (Rigaku OD, 2015)
;
_computing_data_reduction
;
CrysAlis PRO (Rigaku OD, 2015)
;
_computing_structure_solution
;
SHELXS86 (Sheldrick, 2008)
;
_computing_structure_refinement
;
SHELXL2014 (Sheldrick, 2015)
;
_computing_molecular_graphics
;
PLATON (Spek, 2020) and Mercury (Macrae <i>et al.</i>,  2020)
;
_computing_publication_material
;
PLATON (Spek, 2020) and publCIF (Westrip, 2010)
;
loop_
    _atom_site_type_symbol
    _atom_site_label
    _atom_site_fract_x
    _atom_site_fract_y
    _atom_site_fract_z
    _atom_site_U_iso_or_equiv
    _atom_site_adp_type
    _atom_site_calc_flag
    _atom_site_occupancy
    _atom_site_disorder_assembly
    _atom_site_disorder_group
    Fe Fe1 0.28878(7) 0.59497(5) 0.32111(3) 0.01841(13) Uani d 1 . .
    N N1 0.5194(4) 0.5167(3) 0.1355(2) 0.0228(7) Uani d 1 . .
    H H1 0.547(6) 0.478(5) 0.081(3) 0.027 Uiso d 1 . .
    N N11 0.5331(4) 0.5184(3) 0.2957(2) 0.0219(6) Uani d 1 . .
    C C12 0.5903(5) 0.4757(4) 0.2095(3) 0.0215(7) Uani d 1 . .
    N N13 0.7127(4) 0.3911(3) 0.1857(2) 0.0278(7) Uani d 1 . .
    C C14 0.7890(5) 0.3528(4) 0.2551(3) 0.0306(9) Uani d 1 . .
    H H14 0.8742 0.2908 0.2405 0.037 Uiso calc 1 . .
    C C15 0.7495(5) 0.3994(4) 0.3485(3) 0.0306(9) Uani d 1 . .
    H H15 0.8100 0.3757 0.3979 0.037 Uiso calc 1 . .
    C C16 0.6190(5) 0.4812(4) 0.3648(3) 0.0286(8) Uani d 1 . .
    H H16 0.5870 0.5134 0.4275 0.034 Uiso calc 1 . .
    N N21 0.3681(4) 0.6974(3) 0.2158(2) 0.0202(6) Uani d 1 . .
    C C22 0.4278(5) 0.6255(3) 0.1357(3) 0.0196(7) Uani d 1 . .
    N N23 0.4029(4) 0.6478(3) 0.0507(2) 0.0262(7) Uani d 1 . .
    C C24 0.3213(6) 0.7560(4) 0.0474(3) 0.0312(9) Uani d 1 . .
    H H24 0.2981 0.7733 -0.0118 0.037 Uiso calc 1 . .
    C C25 0.2687(6) 0.8452(4) 0.1280(3) 0.0290(8) Uani d 1 . .
    H H25 0.2186 0.9259 0.1257 0.035 Uiso calc 1 . .
    C C26 0.2932(5) 0.8103(4) 0.2110(3) 0.0241(8) Uani d 1 . .
    H H26 0.2561 0.8676 0.2669 0.029 Uiso calc 1 . .
    N N3 0.0205(4) 0.5704(3) 0.1378(2) 0.0221(6) Uani d 1 . .
    H H3 -0.026(6) 0.586(5) 0.086(3) 0.027 Uiso d 1 . .
    N N31 0.0422(4) 0.6630(3) 0.3022(2) 0.0233(7) Uani d 1 . .
    C C32 -0.0328(5) 0.6564(4) 0.2185(3) 0.0208(7) Uani d 1 . .
    N N33 -0.1591(4) 0.7287(3) 0.2022(2) 0.0278(7) Uani d 1 . .
    C C34 -0.2224(5) 0.8094(4) 0.2778(3) 0.0309(9) Uani d 1 . .
    H H34 -0.3109 0.8639 0.2692 0.037 Uiso calc 1 . .
    C C35 -0.1622(6) 0.8155(5) 0.3684(3) 0.0344(10) Uani d 1 . .
    H H35 -0.2121 0.8683 0.4218 0.041 Uiso calc 1 . .
    C C36 -0.0275(5) 0.7417(4) 0.3772(3) 0.0294(9) Uani d 1 . .
    H H36 0.0184 0.7461 0.4382 0.035 Uiso calc 1 . .
    N N41 0.1913(4) 0.4328(3) 0.2006(2) 0.0206(6) Uani d 1 . .
    C C42 0.1115(5) 0.4589(4) 0.1268(2) 0.0198(7) Uani d 1 . .
    N N43 0.1116(4) 0.3831(3) 0.0374(2) 0.0253(7) Uani d 1 . .
    C C44 0.1914(6) 0.2702(4) 0.0234(3) 0.0289(9) Uani d 1 . .
    H H44 0.1978 0.2163 -0.0389 0.035 Uiso calc 1 . .
    C C45 0.2662(5) 0.2281(4) 0.0969(3) 0.0267(8) Uani d 1 . .
    H H45 0.3150 0.1437 0.0868 0.032 Uiso calc 1 . .
    C C46 0.2661(5) 0.3141(4) 0.1844(3) 0.0211(7) Uani d 1 . .
    H H46 0.3202 0.2900 0.2356 0.025 Uiso calc 1 . .
    N N51 0.2329(5) 0.4644(4) 0.4057(2) 0.0326(8) Uani d 1 . .
    C C52 0.1779(5) 0.3624(4) 0.4059(3) 0.0276(8) Uani d 1 . .
    N N53 0.1117(7) 0.2525(4) 0.4132(3) 0.0489(12) Uani d 1 . .
    C C54 0.0792(6) 0.1549(5) 0.3370(3) 0.0356(10) Uani d 1 . .
    N N55 0.0436(6) 0.0672(4) 0.2730(3) 0.0485(11) Uani d 1 . .
    N N61 0.3620(5) 0.7507(4) 0.4355(2) 0.0338(8) Uani d 1 . .
    C C62 0.4141(6) 0.8241(4) 0.5033(3) 0.0326(9) Uani d 1 . .
    N N63 0.4727(9) 0.9156(5) 0.5750(3) 0.0694(19) Uani d 1 . .
    C C64 0.4855(6) 0.8965(4) 0.6591(3) 0.0325(9) Uani d 1 . .
    N N65 0.5029(6) 0.8940(4) 0.7348(3) 0.0404(9) Uani d 1 . .
    O O71 -0.0803(5) 0.0590(4) 0.0801(3) 0.0548(10) Uani d 1 . .
    H H71 -0.037(8) 0.059(7) 0.134(3) 0.082 Uiso d 1 . .
    H H72 -0.177(6) 0.025(11) 0.079(6) 0.082 Uiso d 0.5 . .
    H H73 -0.028(11) 0.002(9) 0.041(4) 0.082 Uiso d 0.5 . .
    O O81 0.4001(5) 0.9987(4) 0.9222(2) 0.0492(10) Uani d 1 . .
    H H81 0.439(8) 0.981(7) 0.868(2) 0.074 Uiso d 1 . .
    H H82 0.309(7) 0.955(9) 0.915(6) 0.074 Uiso d 0.5 . .
    H H83 0.464(9) 0.960(9) 0.954(5) 0.074 Uiso d 0.5 . .
loop_
    _atom_site_aniso_label
    _atom_site_aniso_U_11
    _atom_site_aniso_U_22
    _atom_site_aniso_U_33
    _atom_site_aniso_U_12
    _atom_site_aniso_U_13
    _atom_site_aniso_U_23
    Fe1 0.0221(3) 0.0223(3) 0.0094(2) 0.0008(2) -0.00059(18) 0.00175(18)
    N1 0.0282(17) 0.0237(16) 0.0160(14) 0.0051(13) 0.0043(12) 0.0041(12)
    N11 0.0203(15) 0.0290(16) 0.0161(14) -0.0020(12) -0.0004(11) 0.0055(12)
    C12 0.0218(17) 0.0214(17) 0.0211(17) 0.0000(14) 0.0009(14) 0.0051(14)
    N13 0.0311(18) 0.0271(17) 0.0277(17) 0.0068(14) 0.0048(14) 0.0108(14)
    C14 0.027(2) 0.032(2) 0.036(2) 0.0074(17) 0.0041(17) 0.0158(18)
    C15 0.027(2) 0.037(2) 0.031(2) 0.0004(17) -0.0056(16) 0.0145(18)
    C16 0.030(2) 0.038(2) 0.0184(17) -0.0032(17) -0.0054(15) 0.0086(16)
    N21 0.0252(16) 0.0181(14) 0.0165(14) -0.0010(12) 0.0024(12) 0.0027(11)
    C22 0.0225(17) 0.0163(16) 0.0199(16) -0.0033(13) 0.0034(13) 0.0044(13)
    N23 0.0364(19) 0.0249(16) 0.0193(15) 0.0050(14) 0.0054(13) 0.0088(13)
    C24 0.046(3) 0.026(2) 0.026(2) 0.0066(18) 0.0070(18) 0.0135(16)
    C25 0.040(2) 0.0185(17) 0.032(2) 0.0050(16) 0.0084(18) 0.0099(15)
    C26 0.030(2) 0.0152(16) 0.0243(18) -0.0006(14) 0.0052(15) 0.0005(14)
    N3 0.0288(17) 0.0225(15) 0.0128(13) 0.0029(13) -0.0043(12) 0.0020(12)
    N31 0.0244(16) 0.0262(16) 0.0161(14) 0.0041(13) 0.0018(12) -0.0004(12)
    C32 0.0222(17) 0.0200(17) 0.0200(16) 0.0016(14) 0.0008(14) 0.0051(13)
    N33 0.0292(18) 0.0227(16) 0.0276(17) 0.0056(14) -0.0048(14) 0.0005(13)
    C34 0.025(2) 0.027(2) 0.037(2) 0.0053(16) -0.0007(17) 0.0029(17)
    C35 0.033(2) 0.037(2) 0.029(2) 0.0061(18) 0.0088(17) 0.0004(18)
    C36 0.034(2) 0.033(2) 0.0193(18) 0.0025(17) 0.0056(16) 0.0026(16)
    N41 0.0249(16) 0.0199(15) 0.0167(14) -0.0003(12) 0.0005(12) 0.0044(11)
    C42 0.0245(18) 0.0181(16) 0.0154(15) -0.0042(13) -0.0021(13) 0.0029(13)
    N43 0.0369(19) 0.0203(15) 0.0157(14) 0.0020(13) -0.0047(13) 0.0007(12)
    C44 0.045(2) 0.0206(18) 0.0182(17) 0.0039(17) -0.0035(16) 0.0005(14)
    C45 0.037(2) 0.0200(17) 0.0225(18) 0.0045(16) -0.0027(16) 0.0061(14)
    C46 0.0248(18) 0.0201(17) 0.0200(16) -0.0005(14) -0.0015(14) 0.0087(14)
    N51 0.044(2) 0.038(2) 0.0158(15) -0.0006(17) 0.0008(14) 0.0076(14)
    C52 0.035(2) 0.034(2) 0.0154(16) 0.0064(17) 0.0033(15) 0.0094(15)
    N53 0.083(4) 0.041(2) 0.0258(19) -0.007(2) 0.013(2) 0.0110(17)
    C54 0.035(2) 0.035(2) 0.040(2) 0.0089(19) 0.0094(19) 0.014(2)
    N55 0.052(3) 0.039(2) 0.049(3) 0.002(2) 0.006(2) 0.002(2)
    N61 0.043(2) 0.0331(19) 0.0202(16) -0.0012(16) -0.0024(15) -0.0008(14)
    C62 0.048(3) 0.027(2) 0.0219(19) -0.0028(19) -0.0040(18) 0.0072(16)
    N63 0.142(6) 0.037(2) 0.025(2) -0.033(3) -0.023(3) 0.0074(18)
    C64 0.044(3) 0.0227(19) 0.025(2) -0.0026(18) -0.0047(18) -0.0018(16)
    N65 0.050(3) 0.040(2) 0.0263(19) -0.0017(19) -0.0038(17) 0.0014(16)
    O71 0.046(2) 0.066(3) 0.048(2) -0.002(2) 0.0036(18) 0.005(2)
    O81 0.042(2) 0.070(3) 0.0287(17) 0.0037(19) 0.0054(15) -0.0011(17)
_geom_special_details
;
 All esds (except the esd in the dihedral angle between two l.s. planes)
 are estimated using the full covariance matrix.  The cell esds are taken
 into account individually in the estimation of esds in distances, angles
 and torsion angles; correlations between esds in cell parameters are only
 used when they are defined by crystal symmetry.  An approximate (isotropic)
 treatment of cell esds is used for estimating esds involving l.s. planes.
;
loop_
    _geom_bond_atom_site_label_1
    _geom_bond_atom_site_label_2
    _geom_bond_site_symmetry_2
    _geom_bond_distance
    _geom_bond_publ_flag
    Fe1 N61 . 2.077(4) y
    Fe1 N51 . 2.144(4) y
    Fe1 N11 . 2.175(3) y
    Fe1 N31 . 2.176(3) y
    Fe1 N41 . 2.224(3) y
    Fe1 N21 . 2.230(3) y
    N1 C22 . 1.367(5) ?
    N1 C12 . 1.381(5) ?
    N1 H1 . 0.84(5) ?
    N11 C12 . 1.344(5) ?
    N11 C16 . 1.354(5) ?
    C12 N13 . 1.341(5) ?
    N13 C14 . 1.327(5) ?
    C14 C15 . 1.394(6) ?
    C14 H14 . 0.9500 ?
    C15 C16 . 1.365(6) ?
    C15 H15 . 0.9500 ?
    C16 H16 . 0.9500 ?
    N21 C22 . 1.343(5) ?
    N21 C26 . 1.352(5) ?
    C22 N23 . 1.343(5) ?
    N23 C24 . 1.330(5) ?
    C24 C25 . 1.396(6) ?
    C24 H24 . 0.9500 ?
    C25 C26 . 1.375(6) ?
    C25 H25 . 0.9500 ?
    C26 H26 . 0.9500 ?
    N3 C42 . 1.367(5) ?
    N3 C32 . 1.385(5) ?
    N3 H3 . 0.89(5) ?
    N31 C32 . 1.340(5) ?
    N31 C36 . 1.350(5) ?
    C32 N33 . 1.335(5) ?
    N33 C34 . 1.342(5) ?
    C34 C35 . 1.388(6) ?
    C34 H34 . 0.9500 ?
    C35 C36 . 1.372(6) ?
    C35 H35 . 0.9500 ?
    C36 H36 . 0.9500 ?
    N41 C42 . 1.335(5) ?
    N41 C46 . 1.357(5) ?
    C42 N43 . 1.351(4) ?
    N43 C44 . 1.327(5) ?
    C44 C45 . 1.394(5) ?
    C44 H44 . 0.9500 ?
    C45 C46 . 1.368(5) ?
    C45 H45 . 0.9500 ?
    C46 H46 . 0.9500 ?
    N51 C52 . 1.157(6) y
    C52 N53 . 1.301(6) y
    N53 C54 . 1.321(6) y
    C54 N55 . 1.156(6) y
    N61 C62 . 1.151(5) y
    C62 N63 . 1.297(6) y
    N63 C64 . 1.310(6) y
    C64 N65 . 1.129(6) y
    O71 H71 . 0.860(19) ?
    O71 H72 . 0.86(2) ?
    O71 H73 . 0.85(2) ?
    O81 H81 . 0.858(19) ?
    O81 H82 . 0.86(2) ?
    O81 H83 . 0.86(2) ?
loop_
    _geom_angle_atom_site_label_1
    _geom_angle_atom_site_label_2
    _geom_angle_atom_site_label_3
    _geom_angle_site_symmetry_1
    _geom_angle_site_symmetry_3
    _geom_angle
    _geom_angle_publ_flag
    N61 Fe1 N51 . . 93.91(15) ?
    N61 Fe1 N11 . . 95.09(14) ?
    N51 Fe1 N11 . . 93.49(14) ?
    N61 Fe1 N31 . . 96.63(14) ?
    N51 Fe1 N31 . . 97.71(14) ?
    N11 Fe1 N31 . . 163.16(11) ?
    N61 Fe1 N41 . . 175.73(15) ?
    N51 Fe1 N41 . . 85.54(13) ?
    N11 Fe1 N41 . . 89.17(12) ?
    N31 Fe1 N41 . . 79.26(12) y
    N61 Fe1 N21 . . 94.04(13) ?
    N51 Fe1 N21 . . 169.19(13) ?
    N11 Fe1 N21 . . 78.51(12) y
    N31 Fe1 N21 . . 88.64(12) ?
    N41 Fe1 N21 . . 87.07(11) ?
    C22 N1 C12 . . 130.0(3) ?
    C22 N1 H1 . . 112(3) ?
    C12 N1 H1 . . 117(3) ?
    C12 N11 C16 . . 115.6(3) ?
    C12 N11 Fe1 . . 123.4(3) ?
    C16 N11 Fe1 . . 119.1(3) ?
    N13 C12 N11 . . 125.8(4) ?
    N13 C12 N1 . . 114.0(3) ?
    N11 C12 N1 . . 120.2(3) ?
    C14 N13 C12 . . 116.3(4) ?
    N13 C14 C15 . . 122.9(4) ?
    N13 C14 H14 . . 118.5 ?
    C15 C14 H14 . . 118.5 ?
    C16 C15 C14 . . 116.1(4) ?
    C16 C15 H15 . . 121.9 ?
    C14 C15 H15 . . 121.9 ?
    N11 C16 C15 . . 122.9(4) ?
    N11 C16 H16 . . 118.5 ?
    C15 C16 H16 . . 118.5 ?
    C22 N21 C26 . . 115.9(3) ?
    C22 N21 Fe1 . . 119.2(2) ?
    C26 N21 Fe1 . . 118.4(2) ?
    N23 C22 N21 . . 125.8(3) ?
    N23 C22 N1 . . 114.0(3) ?
    N21 C22 N1 . . 120.2(3) ?
    C24 N23 C22 . . 116.6(3) ?
    N23 C24 C25 . . 122.2(4) ?
    N23 C24 H24 . . 118.9 ?
    C25 C24 H24 . . 118.9 ?
    C26 C25 C24 . . 116.7(4) ?
    C26 C25 H25 . . 121.7 ?
    C24 C25 H25 . . 121.7 ?
    N21 C26 C25 . . 122.3(3) ?
    N21 C26 H26 . . 118.8 ?
    C25 C26 H26 . . 118.8 ?
    C42 N3 C32 . . 130.2(3) ?
    C42 N3 H3 . . 117(3) ?
    C32 N3 H3 . . 112(3) ?
    C32 N31 C36 . . 115.9(3) ?
    C32 N31 Fe1 . . 124.0(3) ?
    C36 N31 Fe1 . . 118.5(3) ?
    N33 C32 N31 . . 126.1(3) ?
    N33 C32 N3 . . 113.3(3) ?
    N31 C32 N3 . . 120.6(3) ?
    C32 N33 C34 . . 116.4(4) ?
    N33 C34 C35 . . 122.0(4) ?
    N33 C34 H34 . . 119.0 ?
    C35 C34 H34 . . 119.0 ?
    C36 C35 C34 . . 116.9(4) ?
    C36 C35 H35 . . 121.5 ?
    C34 C35 H35 . . 121.5 ?
    N31 C36 C35 . . 122.4(4) ?
    N31 C36 H36 . . 118.8 ?
    C35 C36 H36 . . 118.8 ?
    C42 N41 C46 . . 116.1(3) ?
    C42 N41 Fe1 . . 121.2(2) ?
    C46 N41 Fe1 . . 117.7(2) ?
    N41 C42 N43 . . 125.5(3) ?
    N41 C42 N3 . . 120.4(3) ?
    N43 C42 N3 . . 114.2(3) ?
    C44 N43 C42 . . 116.7(3) ?
    N43 C44 C45 . . 122.3(4) ?
    N43 C44 H44 . . 118.9 ?
    C45 C44 H44 . . 118.9 ?
    C46 C45 C44 . . 116.7(4) ?
    C46 C45 H45 . . 121.6 ?
    C44 C45 H45 . . 121.6 ?
    N41 C46 C45 . . 122.3(3) ?
    N41 C46 H46 . . 118.8 ?
    C45 C46 H46 . . 118.8 ?
    C52 N51 Fe1 . . 145.4(3) y
    N51 C52 N53 . . 175.0(4) ?
    C52 N53 C54 . . 119.7(4) y
    N55 C54 N53 . . 176.1(6) ?
    C62 N61 Fe1 . . 170.6(4) y
    N61 C62 N63 . . 174.3(5) ?
    C62 N63 C64 . . 121.4(4) y
    N65 C64 N63 . . 172.4(5) ?
    H71 O71 H72 . . 105(3) ?
    H71 O71 H73 . . 106(3) ?
    H72 O71 H73 . . 106(3) ?
    H81 O81 H82 . . 105(3) ?
    H81 O81 H83 . . 104(3) ?
    H82 O81 H83 . . 105(3) ?
loop_
    _geom_torsion_atom_site_label_1
    _geom_torsion_atom_site_label_2
    _geom_torsion_atom_site_label_3
    _geom_torsion_atom_site_label_4
    _geom_torsion_site_symmetry_1
    _geom_torsion_site_symmetry_2
    _geom_torsion_site_symmetry_3
    _geom_torsion_site_symmetry_4
    _geom_torsion
    _geom_torsion_publ_flag
    C16 N11 C12 N13 . . . . 6.7(6) ?
    Fe1 N11 C12 N13 . . . . -157.3(3) ?
    C16 N11 C12 N1 . . . . -174.9(4) ?
    Fe1 N11 C12 N1 . . . . 21.1(5) ?
    C22 N1 C12 N13 . . . . -159.5(4) ?
    C22 N1 C12 N11 . . . . 21.9(6) ?
    N11 C12 N13 C14 . . . . -4.0(6) ?
    N1 C12 N13 C14 . . . . 177.5(4) ?
    C12 N13 C14 C15 . . . . -1.8(6) ?
    N13 C14 C15 C16 . . . . 4.3(7) ?
    C12 N11 C16 C15 . . . . -3.7(6) ?
    Fe1 N11 C16 C15 . . . . 161.0(3) ?
    C14 C15 C16 N11 . . . . -1.3(6) ?
    C26 N21 C22 N23 . . . . -8.3(6) ?
    Fe1 N21 C22 N23 . . . . 143.1(3) ?
    C26 N21 C22 N1 . . . . 173.6(3) ?
    Fe1 N21 C22 N1 . . . . -35.0(5) ?
    C12 N1 C22 N23 . . . . 168.6(4) ?
    C12 N1 C22 N21 . . . . -13.1(6) ?
    N21 C22 N23 C24 . . . . 5.0(6) ?
    N1 C22 N23 C24 . . . . -176.8(4) ?
    C22 N23 C24 C25 . . . . 2.2(7) ?
    N23 C24 C25 C26 . . . . -5.3(7) ?
    C22 N21 C26 C25 . . . . 4.6(6) ?
    Fe1 N21 C26 C25 . . . . -147.1(3) ?
    C24 C25 C26 N21 . . . . 1.7(6) ?
    C36 N31 C32 N33 . . . . 6.5(6) ?
    Fe1 N31 C32 N33 . . . . -158.9(3) ?
    C36 N31 C32 N3 . . . . -174.7(4) ?
    Fe1 N31 C32 N3 . . . . 19.8(5) ?
    C42 N3 C32 N33 . . . . -159.9(4) ?
    C42 N3 C32 N31 . . . . 21.2(6) ?
    N31 C32 N33 C34 . . . . -4.5(6) ?
    N3 C32 N33 C34 . . . . 176.7(4) ?
    C32 N33 C34 C35 . . . . -1.3(6) ?
    N33 C34 C35 C36 . . . . 4.2(7) ?
    C32 N31 C36 C35 . . . . -3.0(6) ?
    Fe1 N31 C36 C35 . . . . 163.3(4) ?
    C34 C35 C36 N31 . . . . -2.0(7) ?
    C46 N41 C42 N43 . . . . -6.1(6) ?
    Fe1 N41 C42 N43 . . . . 148.2(3) ?
    C46 N41 C42 N3 . . . . 174.3(3) ?
    Fe1 N41 C42 N3 . . . . -31.4(5) ?
    C32 N3 C42 N41 . . . . -14.0(6) ?
    C32 N3 C42 N43 . . . . 166.4(4) ?
    N41 C42 N43 C44 . . . . 3.6(6) ?
    N3 C42 N43 C44 . . . . -176.8(4) ?
    C42 N43 C44 C45 . . . . 2.6(6) ?
    N43 C44 C45 C46 . . . . -5.5(7) ?
    C42 N41 C46 C45 . . . . 2.7(6) ?
    Fe1 N41 C46 C45 . . . . -152.6(3) ?
    C44 C45 C46 N41 . . . . 2.7(6) ?
loop_
    _geom_hbond_atom_site_label_D
    _geom_hbond_atom_site_label_H
    _geom_hbond_atom_site_label_A
    _geom_hbond_site_symmetry_A
    _geom_hbond_distance_DH
    _geom_hbond_distance_HA
    _geom_hbond_distance_DA
    _geom_hbond_angle_DHA
    _geom_hbond_publ_flag
    N1 H1 N23 2_665 0.84(4) 2.11(5) 2.942(4) 170(5) y
    N3 H3 N43 2_565 0.89(5) 2.03(5) 2.918(4) 175(5) y
    O71 H71 N55 . 0.86(5) 2.11(5) 2.959(6) 173(6) y
    O71 H72 O81 2_566 0.86(6) 1.84(5) 2.683(6) 164(11) y
    O71 H73 O71 2_555 0.85(8) 1.99(7) 2.770(6) 152(8) y
    O81 H81 N65 . 0.85(4) 2.04(4) 2.871(5) 166(7) y
    O81 H82 O71 2_566 0.86(7) 1.89(6) 2.683(6) 153(8) y
    O81 H83 O81 2_677 0.86(8) 2.04(7) 2.751(5) 140(8) y
    C36 H36 N53 2_566 0.95 2.49 3.195(6) 131 y
    C46 H46 N65 2_666 0.95 2.53 3.309(6) 139 y
_shelx_space_group_comment
;
The symmetry employed for this shelxl refinement is uniquely defined
by the following loop, which should always be used as a source of
symmetry information in preference to the above space-group names.
They are only intended as comments.
;
_shelx_estimated_absorpt_T_min     0.850
_shelx_estimated_absorpt_T_max     0.906
_shelx_hkl_file
;
   1   0   0   45204     402   1
   2   0   0   66144     570   1
   3   0   0   15910     213   1
   4   0   0  145063    1921   1
   5   0  -1   22860     319  -2
   5   0   0   22860     319   1
   6   0  -1   15787     588  -2
   6   0   0   15787     588   1
   7   0   0   28658     438   1
   8   0   0     839     128   1
   9   0   0   41950     749   1
  10   0   0   15758     492   1
 -10   1   0    4271     286   1
  -9   1   0   12153     399   1
  -8   1   0    7943     272   1
  -7   1   0   24247     385   1
  -6  -1   1   16384     291  -2
  -6   1   0   16384     291   1
  -5  -1   1    5941     221  -2
  -5   1   0    5941     221   1
  -4   1   0  254030    2326   1
  -3   1   0   13397     180   1
  -2   1   0 2818922   89905   1
  -1   1   0   23315     247   1
   1   1   0   58568     467   1
   2   1   0  449691    4700   1
   3   1   0   24829     374   1
   4   1   0   11975     208   1
   5  -1  -1   17780     282  -2
   5   1   0   17780     282   1
   6  -1  -1    8565     228  -2
   6   1   0    8565     228   1
   7   1   0   65577     836   1
   8   1   0    8700     362   1
   9   1   0    1180     211   1
  10   1   0   10974     501   1
 -10   2   0    4950     309   1
  -9   2   0    7485     365   1
  -8   2   0   34881     531   1
  -7   2   0     426     127   1
  -6  -2   1   27066     360  -2
  -6   2   0   27066     360   1
  -5  -2   1   11849     362  -2
  -5   2   0   11849     362   1
  -4   2   0  216014    1833   1
  -3   2   0  142241    1299   1
  -2   2   0    8852     203   1
  -1   2   0    1701      88   1
   0  -2   0    2314      75  -2
   0   2   0    2314      75   1
   1   2   0  725356   11115   1
   2   2   0  893938   17616   1
   3   2   0    2266     102   1
   4   2   0    9188     444   1
   5  -2  -1   72469     782  -2
   5   2   0   72469     782   1
   6  -2  -1    4704     231  -2
   6   2   0    4704     231   1
   7   2   0     280     154   1
   8   2   0   26061     610   1
   9   2   0    3269     415   1
  10   2   0   14775     924   1
 -10   3   0    2827     299   1
  -9   3   0     424     185   1
  -8   3   0   84709    1195   1
  -7   3   0    8130     246   1
  -6  -3   1   51337     594  -2
  -6   3   0   51337     594   1
  -5  -3   1   58582     894  -2
  -5   3   0   58582     894   1
  -4   3   0   82197     854   1
  -3   3   0  376555    3546   1
  -2   3   0    1307     111   1
  -1   3   0   62622     600   1
   0  -3   0   11008     302  -2
   0   3   0   11008     302   1
   1   3   0  892941    8191   1
   2   3   0    8966     129   1
   3   3   0     818      76   1
   4   3   0    1685     114   1
   5  -3  -1  149189    1497  -2
   5   3   0  149189    1497   1
   6  -3  -1   95191    1927  -2
   6   3   0   95191    1927   1
   7   3   0    3431     284   1
   8   3   0   31914     693   1
   9   3   0   13549    1020   1
  10   3   0    7108     624   1
 -10   4   0    8485     448   1
  -9   4   0    2570     215   1
  -8   4   0  112583    1371   1
  -7   4   0   10495     304   1
  -6   4   0   18119     364   1
  -5  -4   1  150398    1537  -2
  -5   4   0  150398    1537   1
  -4   4   0     707     155   1
  -3   4   0  162680    1472   1
  -2   4   0   24640     323   1
  -1   4   0     951      91   1
   0  -4   0   50754     482  -2
   0   4   0   50754     482   1
   1   4   0   28460     312   1
   2   4   0  240657    1787   1
   3   4   0   43546     392   1
   4   4   0  354977    2903   1
   5  -4  -1   20070     328  -2
   5   4   0   20070     328   1
   6   4   0   67663     815   1
   7   4   0   27697     544   1
   8   4   0   29100     683   1
   9   4   0   11760     578   1
  10   4   0    1699     410   1
 -10   5   0   13815     594   1
  -9   5   0    1636     206   1
  -8   5   0   10598     388   1
  -7   5   0   69990     889   1
  -6   5   0   21578     862   1
  -5  -5   1   21013     537  -2
  -5   5   0   21013     537   1
  -4   5   0   14747     287   1
  -3   5   0   58785     634   1
  -2   5   0  267680    2350   1
  -1   5   0  114940    1077   1
   0  -5   0   68949     669  -2
   0   5   0   68949     669   1
   1   5   0    1928     159   1
   2   5   0  557391    4722   1
   3   5   0  131679    1093   1
   4   5   0   69146     636   1
   5  -5  -1   48619     552  -2
   5   5   0   48619     552   1
   6   5   0   20191     425   1
   7   5   0   73539     942   1
   8   5   0   13311     614   1
   9   5   0    2345     444   1
  10   5   0    5265     834   1
  -9   6   0   11059     443   1
  -8   6   0     300     189   1
  -7   6   0   21455     504   1
  -6   6   0    1662     194   1
  -5  -6   1   21257     395  -2
  -5   6   0   21257     395   1
  -4   6   0   38274     488   1
  -3   6   0      79     106   1
  -2   6   0   73529     769   1
  -1   6   0  195106    1762   1
   0  -6   0   75973     797  -2
   0   6   0   75973     797   1
   1   6   0   31519     707   1
   2   6   0   32397     411   1
   3   6   0   50338     498   1
   4   6   0   14739     350   1
   5  -6  -1  138434    1293  -2
   5   6   0  138434    1293   1
   6   6   0   71781     798   1
   7   6   0    6523     257   1
   8   6   0    2505     238   1
   9   6   0    1916     346   1
  -9   7   0    2804     330   1
  -8   7   0     -38     169   1
  -7   7   0   15344     478   1
  -6   7   0   25380     537   1
  -5   7   0    7171     372   1
  -4   7   0   14610     305   1
  -3   7   0   23783     411   1
  -2   7   0  131414    1323   1
  -1   7   0  103818    1035   1
   0  -7   0    2434     150  -2
   0   7   0    2434     150   1
   1   7   0   35608    1132   1
   2   7   0   13313     260   1
   3   7   0  133049    1268   1
   4   7   0   13432     262   1
   5  -7  -1   34211     528  -2
   5   7   0   34211     528   1
   6   7   0   46300     748   1
   7   7   0    2820     207   1
   8   7   0     361     143   1
   9   7   0     814     289   1
  -8   8   0    5683     451   1
  -7   8   0    1537     254   1
  -6   8   0   48856     875   1
  -5   8   0   35422     674   1
  -4   8   0   58234     781   1
  -3   8   0   41904     567   1
  -2   8   0   23664     441   1
  -1   8   0  149443    1493   1
   0  -8   0   15410     331  -2
   0   8   0   15410     331   1
   1   8   0   11933    1475   1
   2   8   0    4518     226   1
   3   8   0   89980     894   1
   4   8   0   21110     402   1
   5   8   0   14827     369   1
   6   8   0   29061     510   1
   7   8   0     721     156   1
   8   8   0    8637     354   1
  -8   9   0    6806     453   1
  -7   9   0    1140     302   1
  -6   9   0   13908     801   1
  -5   9   0   29682     648   1
  -4   9   0   27557     583   1
  -3   9   0    5206     278   1
  -2   9   0   28154     498   1
  -1   9   0   21420     410   1
   0  -9   0   40858     548  -2
   0   9   0   40858     548   1
   1   9   0   15040     368   1
   2   9   0    8963     314   1
   3   9   0    1711     166   1
   4   9   0   12709     418   1
   5   9   0    2010     208   1
   6   9   0   36937     693   1
   7   9   0   18028     499   1
  -7  10   0     112     313   1
  -6  10   0    -134     272   1
  -5  10   0   17925     584   1
  -4  10   0    5076     342   1
  -3  10   0     200     200   1
  -2  10   0   72146    1087   1
  -1  10   0   69744     965   1
   0 -10   0    8324     347  -2
   0  10   0    8324     347   1
   1  10   0   45944     675   1
   2  10   0    2914     232   1
   3  10   0    1045     192   1
   4  10   0   26317     536   1
   5  10   0   30699     573   1
   6  10   0     519     223   1
   7  10   0   20474     552   1
  -6  11   0    1672     429   1
  -5  11   0   33671    1239   1
  -4  11   0   22559     596   1
  -3  11   0   30475     654   1
  -2  11   0   18544     518   1
  -1  11   0     686     216   1
   0 -11   0     797     211  -2
   0  11   0     797     211   1
   1  11   0    5163     342   1
   2  11   0   12197     444   1
   3  11   0   31433     616   1
   4  11   0    6613     362   1
   5  11   0   15894     482   1
   6  11   0    2276     333   1
  -5  12   0    8327     500   1
  -4  12   0   11715     761   1
  -3  12   0      33     283   1
  -2  12   0     103     257   1
  -1  12   0   19842     561   1
   0 -12   0   23102     621  -2
   0  12   0   23102     621   1
   1  12   0   20523     591   1
   2  12   0     284     210   1
   3  12   0   23439     610   1
   4  12   0    4908     362   1
  -3  13   0   14656     726   1
  -2  13   0     746     300   1
  -1  13   0   27639     694   1
   0 -13   0     -43     271  -2
   0  13   0     -43     271   1
   1  13   0   11321     553   1
   2  13   0    8575     470   1
  -3 -13   1     665     226   1
  -2 -13   1   18524     639   1
  -1 -13   1    1048     326   1
   0  13  -1    4185     339  -2
   0 -13   1    4185     339   1
   1 -13   1     739     307   1
   2 -13   1    2516     366   1
   3 -13   1     741     305   1
  -5 -12   1    1856     259   1
  -4 -12   1   28056     743   1
  -3 -12   1   17921     479   1
  -2 -12   1    7380     393   1
  -1 -12   1    4856     323   1
   0  12  -1   11351     465  -2
   0 -12   1   11351     465   1
   1 -12   1   34877     658   1
   2 -12   1     649     244   1
   3 -12   1    1075     287   1
   4 -12   1    2569     312   1
   5 -12   1    8465     539   1
  -6 -11   1    2089     309   1
  -5 -11   1    7186     476   1
  -4 -11   1   22454     568   1
  -3 -11   1   24531     517   1
  -2 -11   1     -66     178   1
  -1 -11   1   27716     601   1
   0  11  -1     315     201  -2
   0 -11   1     315     201   1
   1 -11   1   44314     870   1
   2 -11   1    1141     239   1
   3 -11   1     344     220   1
   4 -11   1   15636     543   1
   5 -11   1    2748     385   1
   6 -11   1   10820     708   1
  -7 -10   1     875     232   1
  -6 -10   1      49     196   1
  -5 -10   1    4171     278   1
  -4 -10   1    4716     284   1
  -3 -10   1   29546     538   1
  -2 -10   1    3427     233   1
  -1 -10   1     265     172   1
   0  10  -1   14180     381  -2
   0 -10   1   14180     381   1
   1 -10   1    1143     205   1
   2 -10   1   13698     475   1
   3 -10   1   15430     468   1
   4 -10   1   12815     460   1
   5 -10   1   10387     480   1
   6 -10   1    9440     544   1
   7 -10   1    7385     599   1
  -8  -9   1     626     227   1
  -7  -9   1   10882     426   1
  -6  -9   1    6507     397   1
  -5  -9   1   10877     470   1
  -4  -9   1   19994     424   1
  -3  -9   1   30246     476   1
  -2  -9   1   48596     695   1
  -1  -9   1    9967     300   1
   0   9  -1   47599     580  -2
   0  -9   1   47599     580   1
   1  -9   1   12974     311   1
   2  -9   1   55166     785   1
   3  -9   1   33597     586   1
   4  -9   1    6251     369   1
   5  -9   1    4152     327   1
   6  -9   1    2606     325   1
   7  -9   1    9003     501   1
   8  -9   1    1729     297   1
  -8  -8   1   13001     442   1
  -7  -8   1    9883     374   1
  -6  -8   1    5770     526   1
  -5  -8   1   14417     401   1
  -4  -8   1   13011     435   1
  -3  -8   1     253     119   1
  -2  -8   1   80751     864   1
  -1  -8   1   48362     632   1
   0   8  -1   66591     759  -2
   0  -8   1   66591     759   1
   1  -8   1   48795     626   1
   2  -8   1   11283     360   1
   3  -8   1   25665     431   1
   4  -8   1    6768     304   1
   5  -8   1   15789     412   1
   6  -8   1    3614     340   1
   7  -8   1    1386     237   1
   8  -8   1    1722     341   1
  -9  -7   1    1457     309   1
  -8  -7   1    2791     271   1
  -7  -7   1    7938     312   1
  -6  -7   1    5167     268   1
  -5  -7   1   25331     437   1
  -4  -7   1     749     116   1
  -3  -7   1    8319     225   1
  -2  -7   1   47016     564   1
  -1  -7   1  192047    1711   1
   0   7  -1    1156     122  -2
   0  -7   1    1156     122   1
   1  -7   1  106048    1293   1
   2  -7   1   16112     314   1
   3  -7   1   76898     856   1
   4  -7   1   15137     316   1
   5  -7   1   19493     522   1
   6  -7   1    5385     472   1
   7  -7   1   12080     431   1
   8  -7   1     588     181   1
   9  -7   1     165     212   1
  -9  -6   1     516     252   1
  -8  -6   1     760     249   1
  -7  -6   1    1991     181   1
  -6  -6   1   12644     398   1
  -5   6   0   21591     329  -2
  -5  -6   1   21591     329   1
  -4  -6   1    5680     209   1
  -3  -6   1   53129     570   1
  -2  -6   1   44350     494   1
  -1  -6   1  107948    1007   1
   0   6  -1     280     102  -2
   0  -6   1     280     102   1
   1  -6   1    9883     344   1
   2  -6   1    2302     142   1
   3  -6   1    5186     201   1
   4  -6   1   19079     374   1
   5  -6   1   20437     456   1
   6  -6   1    5799     267   1
   7  -6   1     962     182   1
   8  -6   1   14942     438   1
   9  -6   1    2241     292   1
 -10  -5   1     806     549   1
  -9  -5   1     399     307   1
  -8  -5   1   12938     516   1
  -7  -5   1    9204     490   1
  -6  -5   1  112467    1233   1
  -5   5   0   71022     801  -2
  -5  -5   1   71022     801   1
  -4  -5   1   18246     288   1
  -3  -5   1    8708     176   1
  -2  -5   1   63161     593   1
  -1  -5   1   14535     244   1
   0   5  -1   67678     705  -2
   0  -5   1   67678     705   1
   1  -5   1     -85      85   1
   2  -5   1   73431     742   1
   3  -5   1     133      91   1
   4  -5   1  108184    1255   1
   5   5  -2     716     129  -2
   5  -5   1     716     129   1
   6  -5   1   11002     329   1
   7  -5   1   23437     407   1
   8  -5   1    2824     251   1
   9  -5   1    8771     365   1
  10  -5   1     719     237   1
 -10  -4   1   11873     770   1
  -9  -4   1   12958     937   1
  -8  -4   1   43707     913   1
  -7  -4   1    1125     179   1
  -6  -4   1   27649     467   1
  -5   4   0  219195    2004  -2
  -5  -4   1  219195    2004   1
  -4  -4   1  291314    2289   1
  -3  -4   1   17550     231   1
  -2  -4   1   35569     366   1
  -1  -4   1  143888    1215   1
   0   4  -1  304336    2529  -2
   0  -4   1  304336    2529   1
   1  -4   1   22415     297   1
   2  -4   1  127453    1281   1
   3  -4   1     -93      93   1
   4  -4   1  178376    2902   1
   5   4  -2   56734     662  -2
   5  -4   1   56734     662   1
   6   4  -2    1369     313  -2
   6  -4   1    1369     313   1
   7  -4   1   67510     866   1
   8  -4   1    1107     173   1
   9  -4   1   12337     435   1
  10  -4   1    1981     255   1
 -10  -3   1    5995     599   1
  -9  -3   1    7918     575   1
  -8  -3   1    5063     381   1
  -7  -3   1   48218     741   1
  -6   3   0   24960     575  -2
  -6  -3   1   24960     575   1
  -5   3   0  154062    1561  -2
  -5  -3   1  154062    1561   1
  -4  -3   1  401107    3460   1
  -3  -3   1   14986     230   1
  -2  -3   1     192      60   1
  -1  -3   1   11516     167   1
   0   3  -1  924615    8795  -2
   0  -3   1  924615    8795   1
   1  -3   1   12133     187   1
   2  -3   1  386749    3490   1
   3  -3   1  354948    3241   1
   4  -3   1    3660     197   1
   5   3  -2  133474    1204  -2
   5  -3   1  133474    1204   1
   6   3  -2   47450     597  -2
   6  -3   1   47450     597   1
   7  -3   1   73975     866   1
   8  -3   1    3306     196   1
   9  -3   1     452     186   1
  10  -3   1     683     236   1
 -10  -2   1    3403     519   1
  -9  -2   1   14212     632   1
  -8  -2   1    1201     237   1
  -7  -2   1   17096     434   1
  -6   2   0    2537     175  -2
  -6  -2   1    2537     175   1
  -5   2   0   37416     495  -2
  -5  -2   1   37416     495   1
  -4  -2   1   56037    1305   1
  -3  -2   1   22812     304   1
  -2  -2   1 5271207  140684   1
  -1  -2   1  130817     970   1
   0   2  -1  500914    4782  -2
   0  -2   1  500914    4782   1
   1  -2   1    5819     121   1
   2  -2   1  133223    1170   1
   3  -2   1  661955    6106   1
   4  -2   1  154777    1340   1
   5   2  -2   64186    1534  -2
   5  -2   1   64186    1534   1
   6   2  -2   16691     264  -2
   6  -2   1   16691     264   1
   7  -2   1     216      91   1
   8  -2   1    8696     290   1
   9  -2   1    2247     212   1
  10  -2   1     823     202   1
 -10  -1   1    2337     309   1
  -9  -1   1    5554     496   1
  -8  -1   1    8915     403   1
  -7  -1   1   11631     298   1
  -6   1   0    4001     293  -2
  -6  -1   1    4001     293   1
  -5   1   0    3260     187  -2
  -5  -1   1    3260     187   1
  -4  -1   1    1417     298   1
  -3  -1   1   13809     235   1
  -2  -1   1  180607    2475   1
  -1  -1   1  171528    1306   1
   1  -1   1  170431    1534   1
   2  -1   1  167097    1475   1
   3  -1   1  235003    1898   1
   4  -1   1   30603     323   1
   5   1  -2   12855     199  -2
   5  -1   1   12855     199   1
   6   1  -2   95247     936  -2
   6  -1   1   95247     936   1
   7  -1   1   25262     379   1
   8  -1   1   12712     300   1
   9  -1   1    7220     274   1
  10  -1   1    2062     227   1
 -10   0   1    1166     217   1
  -9   0   1    3801     243   1
  -8   0   1   21433     397   1
  -7   0   1      66     125   1
  -6   0   0   58756     760  -2
  -6   0   1   58756     760   1
  -5   0   0   12616     257  -2
  -5   0   1   12616     257   1
  -4   0   1  208874    2111   1
  -3   0   1   55097     605   1
  -2   0   1    2249      92   1
  -1   0   1  443578   18128   1
   1   0   1  250891    2035   1
   2   0   1   13875     152   1
   3   0   1  107287     840   1
   4   0   1  568114    5843   1
   5   0  -2    6676     272  -2
   5   0   1    6676     272   1
   6   0  -2    7965     241  -2
   6   0   1    7965     241   1
   7   0   1    2682     159   1
   8   0   1   20289     391   1
   9   0   1   19169     372   1
  10   0   1   10666     511   1
 -10   1   1    1662     231   1
  -9   1   1     789     174   1
  -8   1   1   24603     440   1
  -7   1   1   18955     341   1
  -6  -1   0    6060     205  -2
  -6   1   1    6060     205   1
  -5  -1   0   14736     209  -2
  -5   1   1   14736     209   1
  -4   1   1    9628     173   1
  -3   1   1  449357    4157   1
  -2   1   1  549214    6301   1
  -1   1   1   51838     503   1
   0  -1  -1  187204    1626  -2
   0   1   1  187204    1626   1
   1   1   1  126859    1000   1
   2   1   1  147174    1068   1
   3   1   1  397922    3029   1
   4   1   1   37756     526   1
   5  -1  -2    7781     410  -2
   5   1   1    7781     410   1
   6  -1  -2    4368     840  -2
   6   1   1    4368     840   1
   7   1   1   38383     553   1
   8   1   1     205     140   1
   9   1   1   48137     801   1
  10   1   1     383     254   1
 -10   2   1   10997     402   1
  -9   2   1   11557     423   1
  -8   2   1   13617     349   1
  -7   2   1     782     139   1
  -6  -2   0    8195     341  -2
  -6   2   1    8195     341   1
  -5  -2   0   58658     613  -2
  -5   2   1   58658     613   1
  -4   2   1  408023    3467   1
  -3   2   1  248449    2205   1
  -2   2   1    2792     111   1
  -1   2   1      25      69   1
   0  -2  -1  121272    1024  -2
   0   2   1  121272    1024   1
   1   2   1  541060    4810   1
   2   2   1  200848    1450   1
   3   2   1   43984     384   1
   4   2   1    6282     195   1
   5  -2  -2  236760    2459  -2
   5   2   1  236760    2459   1
   6  -2  -2   42331     529  -2
   6   2   1   42331     529   1
   7   2   1   50341     642   1
   8   2   1     241     151   1
   9   2   1   25091     884   1
  10   2   1   13680     537   1
 -10   3   1     769     251   1
  -9   3   1     512     175   1
  -8   3   1     180     180   1
  -7   3   1   67269     806   1
  -6  -3   0  151495    1498  -2
  -6   3   1  151495    1498   1
  -5  -3   0   47050    1912  -2
  -5   3   1   47050    1912   1
  -4   3   1    2038     126   1
  -3   3   1  197066    1854   1
  -2   3   1  108159    1023   1
  -1   3   1   36337     401   1
   0  -3  -1     272      66  -2
   0   3   1     272      66   1
   1   3   1  103300     857   1
   2   3   1   26452     258   1
   3   3   1   23218     260   1
   4   3   1   10728     390   1
   5  -3  -2   37263    1115  -2
   5   3   1   37263    1115   1
   6   3   1     926     132   1
   7   3   1   33398     580   1
   8   3   1    6105     365   1
   9   3   1    5382     473   1
  10   3   1    9541     799   1
 -10   4   1    4440     353   1
  -9   4   1    6834     382   1
  -8   4   1   28597     528   1
  -7   4   1   10280     315   1
  -6   4   1   52445     811   1
  -5  -4   0   12794     267  -2
  -5   4   1   12794     267   1
  -4   4   1   53259     813   1
  -3   4   1  183344    1643   1
  -2   4   1   32471     403   1
  -1   4   1  116632    1069   1
   0  -4  -1   42903     441  -2
   0   4   1   42903     441   1
   1   4   1   81098     868   1
   2   4   1   58644     532   1
   3   4   1   12718     179   1
   4   4   1   10769     275   1
   5  -4  -2   69573     689  -2
   5   4   1   69573     689   1
   6   4   1   25977     395   1
   7   4   1   10322     400   1
   8   4   1   14074     555   1
   9   4   1   15345    1041   1
  10   4   1   11969    1241   1
 -10   5   1   14296     594   1
  -9   5   1    3035     249   1
  -8   5   1   29859     585   1
  -7   5   1    1374     179   1
  -6   5   1   30472     493   1
  -5  -5   0   13799     361  -2
  -5   5   1   13799     361   1
  -4   5   1   15955     481   1
  -3   5   1   14590     274   1
  -2   5   1    5854     198   1
  -1   5   1   31449     504   1
   0  -5  -1   15905     241  -2
   0   5   1   15905     241   1
   1   5   1  190173    1642   1
   2   5   1  178257    1474   1
   3   5   1    1177      91   1
   4   5   1    9274     456   1
   5  -5  -2    6599     341  -2
   5   5   1    6599     341   1
   6   5   1  119061    1159   1
   7   5   1   13390     337   1
   8   5   1    5727     257   1
   9   5   1   19220     915   1
  -9   6   1    1423     250   1
  -8   6   1    1196     244   1
  -7   6   1      56     176   1
  -6   6   1   10009    1651   1
  -5  -6   0   44826     722  -2
  -5   6   1   44826     722   1
  -4   6   1   28614     456   1
  -3   6   1   13368     277   1
  -2   6   1    2237     140   1
  -1   6   1  280654    2471   1
   0  -6  -1   83961     815  -2
   0   6   1   83961     815   1
   1   6   1   15817    1377   1
   2   6   1   18453     279   1
   3   6   1   14133     219   1
   4   6   1    1926     127   1
   5  -6  -2   26050     411  -2
   5   6   1   26050     411   1
   6   6   1   22793    3164   1
   7   6   1   35425     597   1
   8   6   1    5301     285   1
   9   6   1   19524     999   1
  -9   7   1     570     337   1
  -8   7   1     455     197   1
  -7   7   1   13663     465   1
  -6   7   1   30159     774   1
  -5  -7   0   42701     657  -2
  -5   7   1   42701     657   1
  -4   7   1    6819     241   1
  -3   7   1   32458     480   1
  -2   7   1   12624     269   1
  -1   7   1    5162     196   1
   0  -7  -1    4361     215  -2
   0   7   1    4361     215   1
   1   7   1    2311     150   1
   2   7   1   58133     620   1
   3   7   1   67175     651   1
   4   7   1    5890     229   1
   5  -7  -2   10286     223  -2
   5   7   1   10286     223   1
   6   7   1   27092     620   1
   7   7   1   29255     500   1
   8   7   1    7861     349   1
   9   7   1    1597     259   1
  -8   8   1     433     245   1
  -7   8   1   13533     641   1
  -6   8   1    7440     407   1
  -5   8   1   24412     523   1
  -4   8   1    4634     258   1
  -3   8   1    7166     286   1
  -2   8   1   51857     619   1
  -1   8   1   42004     678   1
   0  -8  -1   88852     951  -2
   0   8   1   88852     951   1
   1   8   1   56247     681   1
   2   8   1   37001     472   1
   3   8   1    8231     238   1
   4   8   1    9369     300   1
   5  -8  -2   12160     489  -2
   5   8   1   12160     489   1
   6   8   1    1402     195   1
   7   8   1   26457     520   1
   8   8   1     383     254   1
  -8   9   1    2325     323   1
  -7   9   1     467     296   1
  -6   9   1   17897    1077   1
  -5   9   1    2189     247   1
  -4   9   1    5346     312   1
  -3   9   1    6191     298   1
  -2   9   1   81992    1062   1
  -1   9   1   20916     417   1
   0  -9  -1    7821     302  -2
   0   9   1    7821     302   1
   1   9   1    9536     497   1
   2   9   1    2249     180   1
   3   9   1    6409     294   1
   4   9   1   14992     396   1
   5   9   1   23908     489   1
   6   9   1    9126     385   1
   7   9   1    1144     215   1
  -7  10   1     701     308   1
  -6  10   1   10749     674   1
  -5  10   1   15834     528   1
  -4  10   1    6569     386   1
  -3  10   1    2899     255   1
  -2  10   1     934     219   1
  -1  10   1   38146     718   1
   0 -10  -1    4262     277  -2
   0  10   1    4262     277   1
   1  10   1    4256     321   1
   2  10   1   28798     536   1
   3  10   1   68567     922   1
   4  10   1   43933     719   1
   5  10   1    3360     260   1
   6  10   1    2514     270   1
  -6  11   1     643     366   1
  -5  11   1    6343     425   1
  -4  11   1    4864     375   1
  -3  11   1    5943     391   1
  -2  11   1    1225     279   1
  -1  11   1   17028     494   1
   0 -11  -1     733     230  -2
   0  11   1     733     230   1
   1  11   1    8000     365   1
   2  11   1   23271     535   1
   3  11   1   18049     472   1
   4  11   1    2767     318   1
   5  11   1     574     226   1
  -4  12   1    3935     397   1
  -3  12   1     668     309   1
  -2  12   1     723     314   1
  -1  12   1   13978     649   1
   0 -12  -1   10901     523  -2
   0  12   1   10901     523   1
   1  12   1    9804     473   1
   2  12   1     739     250   1
   3  12   1    7385     438   1
   4  12   1    1644     285   1
  -2  13   1   10895     550   1
  -1  13   1   15042     653   1
   0 -13  -1   17627     637  -2
   0  13   1   17627     637   1
   1  13   1    6032     418   1
  -3 -13   2    7827     394   1
  -2 -13   2    4842     353   1
  -1 -13   2    1081     262   1
   0  13  -2   20736     660  -2
   0 -13   2   20736     660   1
   1 -13   2    2927     364   1
   2 -13   2    2857     345   1
   3 -13   2    1036     307   1
  -5 -12   2   10832     527   1
  -4 -12   2   21865     598   1
  -3 -12   2   10787     374   1
  -2 -12   2    1091     231   1
  -1 -12   2    1979     263   1
   0  12  -2   19071     574  -2
   0 -12   2   19071     574   1
   1 -12   2    6818     391   1
   2 -12   2    8410     425   1
   3 -12   2     607     223   1
   4 -12   2    3613     406   1
   5 -12   2   19039     708   1
  -6 -11   2   23047     645   1
  -5 -11   2    3208     314   1
  -4 -11   2    3923     279   1
  -3 -11   2    4326     270   1
  -2 -11   2    1952     239   1
  -1 -11   2    1602     235   1
   0  11  -2   26559     559  -2
   0 -11   2   26559     559   1
   1 -11   2    4507     308   1
   2 -11   2   12884     436   1
   3 -11   2   18244     532   1
   4 -11   2     269     246   1
   5 -11   2   19005     679   1
   6 -11   2     375     339   1
  -7 -10   2    4657     377   1
  -6 -10   2    8873     430   1
  -5 -10   2    2765     252   1
  -4 -10   2    6265     306   1
  -3 -10   2    2175     193   1
  -2 -10   2   24446     463   1
  -1 -10   2    1520     198   1
   0  10  -2    9041     353  -2
   0 -10   2    9041     353   1
   1 -10   2   14606     392   1
   2 -10   2    5645     355   1
   3 -10   2   19113     477   1
   4 -10   2   11691     442   1
   5 -10   2   21712     588   1
   6 -10   2   26315     800   1
   7 -10   2     370     316   1
  -8  -9   2    9591     437   1
  -7  -9   2    4229     312   1
  -6  -9   2   21995     479   1
  -5  -9   2    1140     153   1
  -4  -9   2   43365     608   1
  -3  -9   2     708     150   1
  -2  -9   2    3913     201   1
  -1  -9   2   15880     385   1
   0   9  -2   16685     319  -2
   0  -9   2   16685     319   1
   1  -9   2   37143     511   1
   2  -9   2   39717     572   1
   3  -9   2   27009     518   1
   4  -9   2   65346    1004   1
   5  -9   2     306     213   1
   6  -9   2   43170     951   1
   7  -9   2     797     255   1
   8  -9   2     797     251   1
  -8  -8   2    7702     406   1
  -7  -8   2     631     189   1
  -6  -8   2   32689     524   1
  -5  -8   2    3650     219   1
  -4  -8   2    2637     161   1
  -3  -8   2   50137     570   1
  -2  -8   2   12415     277   1
  -1  -8   2   88735     864   1
   0   8  -2  160216    1452  -2
   0  -8   2  160216    1452   1
   1  -8   2   39174     707   1
   2  -8   2   73619     871   1
   3  -8   2      38     146   1
   4  -8   2   15957     405   1
   5  -8   2    4576     276   1
   6  -8   2    4871     351   1
   7  -8   2    4948     340   1
   8  -8   2     610     199   1
   9  -8   2    3135     611   1
  -9  -7   2   13639     628   1
  -8  -7   2     292     326   1
  -7  -7   2    3757     232   1
  -6  -7   2     384     141   1
  -5  -7   2   71981     836   1
  -4  -7   2     804     103   1
  -3  -7   2  119992    1181   1
  -2  -7   2  310891    2673   1
  -1  -7   2   32761     408   1
   0   7  -2   42664     506  -2
   0  -7   2   42664     506   1
   1  -7   2    2905     177   1
   2  -7   2   16613     308   1
   3  -7   2   34672     472   1
   4  -7   2    7508     279   1
   5  -7   2    5729     270   1
   6  -7   2     619     208   1
   7  -7   2   30953     753   1
   8  -7   2      45     168   1
   9  -7   2    6659     372   1
  -9  -6   2   23209     791   1
  -8  -6   2    3558     346   1
  -7  -6   2     260     165   1
  -6  -6   2     397     130   1
  -5  -6   2   58888     706   1
  -4  -6   2   41673     465   1
  -3  -6   2    9643     213   1
  -2  -6   2  139586    1265   1
  -1  -6   2     649     128   1
   0   6  -2   29251     383  -2
   0  -6   2   29251     383   1
   1  -6   2   49543     557   1
   2  -6   2    1427     133   1
   3  -6   2    7964     229   1
   4  -6   2    2871     178   1
   5  -6   2   41039     701   1
   6  -6   2    1425     176   1
   7  -6   2   45427     713   1
   8  -6   2    1429     218   1
   9  -6   2   11710     647   1
 -10  -5   2     916     494   1
  -9  -5   2    5155     743   1
  -8  -5   2    9898     481   1
  -7  -5   2    1170     243   1
  -6  -5   2    7676     378   1
  -5   5  -1    5870     243  -2
  -5  -5   2    5870     243   1
  -4  -5   2  128426    1183   1
  -3  -5   2      98      82   1
  -2  -5   2  660655    5135   1
  -1  -5   2   45338     516   1
   0   5  -2  110859    1006  -2
   0  -5   2  110859    1006   1
   1  -5   2    8026     190   1
   2  -5   2     -94      94   1
   3  -5   2   32391     423   1
   4  -5   2   13561     270   1
   5  -5   2   51509     817   1
   6   5  -3   56617     879  -2
   6  -5   2   56617     879   1
   7  -5   2   29101     458   1
   8  -5   2   37305     639   1
   9  -5   2    6316     350   1
  10  -5   2   10818     602   1
 -10  -4   2   10460    1403   1
  -9  -4   2    3936     543   1
  -8  -4   2   54008    1158   1
  -7  -4   2     942     161   1
  -6   4  -1   92856    1170  -2
  -6  -4   2   92856    1170   1
  -5   4  -1   24265     370  -2
  -5  -4   2   24265     370   1
  -4  -4   2  801619    6768   1
  -3  -4   2    2876     103   1
  -2  -4   2   17928     207   1
  -1  -4   2  213251    1711   1
   0   4  -2  106580     951  -2
   0  -4   2  106580     951   1
   1  -4   2    8608     180   1
   2  -4   2    2079     132   1
   3  -4   2  501377    4395   1
   4  -4   2   70918     745   1
   5   4  -3   68901     802  -2
   5  -4   2   68901     802   1
   6   4  -3   44463     521  -2
   6  -4   2   44463     521   1
   7  -4   2   26939     455   1
   8  -4   2   52584     705   1
   9  -4   2    3765     242   1
  10  -4   2    4937     400   1
 -10  -3   2   35052    1257   1
  -9  -3   2      89     299   1
  -8  -3   2   85581    1529   1
  -7  -3   2    7278     418   1
  -6   3  -1   28091     745  -2
  -6  -3   2   28091     745   1
  -5   3  -1  128886    1300  -2
  -5  -3   2  128886    1300   1
  -4  -3   2  318253    2780   1
  -3  -3   2   18035     316   1
  -2  -3   2   16909     198   1
  -1  -3   2  546618    4721   1
   0   3  -2    2212      94  -2
   0  -3   2    2212      94   1
   1  -3   2  319015    2634   1
   2  -3   2  175490    1542   1
   3  -3   2  194009    1706   1
   4  -3   2    1187     105   1
   5   3  -3  190179    1658  -2
   5  -3   2  190179    1658   1
   6   3  -3   78872     861  -2
   6  -3   2   78872     861   1
   7  -3   2   23841     365   1
   8  -3   2    6860     249   1
   9  -3   2    4307     284   1
  10  -3   2   12545     463   1
 -10  -2   2   14523     813   1
  -9  -2   2    8243     644   1
  -8  -2   2     783     245   1
  -7  -2   2   29789     640   1
  -6   2  -1     784     141  -2
  -6  -2   2     784     141   1
  -5   2  -1  171844    1600  -2
  -5  -2   2  171844    1600   1
  -4  -2   2   22916     668   1
  -3  -2   2   10786     214   1
  -2  -2   2  221188    1801   1
  -1  -2   2  356973    2914   1
   0   2  -2  371504    2802  -2
   0  -2   2  371504    2802   1
   1  -2   2   42325     418   1
   2  -2   2   24064     294   1
   3  -2   2  198892    1678   1
   4  -2   2  149942    1268   1
   5   2  -3  315105    2655  -2
   5  -2   2  315105    2655   1
   6   2  -3     190      82  -2
   6  -2   2     190      82   1
   7  -2   2   21044     339   1
   8  -2   2   17765     373   1
   9  -2   2   14844     386   1
  10  -2   2   19148     472   1
 -10  -1   2    2525     354   1
  -9  -1   2   12593     632   1
  -8  -1   2     422     188   1
  -7  -1   2  107515    1530   1
  -6   1  -1   31822     667  -2
  -6  -1   2   31822     667   1
  -5   1  -1    8586     240  -2
  -5  -1   2    8586     240   1
  -4  -1   2   37577     516   1
  -3  -1   2     718     104   1
  -2  -1   2  512604    5616   1
  -1  -1   2   11113     250   1
   0   1  -2  481569    4584  -2
   0  -1   2  481569    4584   1
   1  -1   2    4061      96   1
   2  -1   2   56998     513   1
   3  -1   2  600899    4750   1
   4  -1   2   52992     478   1
   5   1  -3   25149     277  -2
   5  -1   2   25149     277   1
   6   1  -3    5130     155  -2
   6  -1   2    5130     155   1
   7  -1   2    6544     224   1
   8  -1   2   21356     364   1
   9  -1   2   15287     354   1
  10  -1   2    8454     388   1
 -10   0   2    4553     327   1
  -9   0   2   54533     953   1
  -8   0   2     585     152   1
  -7   0   2   18699     344   1
  -6   0  -1    1676     132  -2
  -6   0   2    1676     132   1
  -5   0  -1   20360     329  -2
  -5   0   2   20360     329   1
  -4   0   2  721237    6924   1
  -3   0   2   27494     286   1
  -2   0   2    9711     133   1
  -1   0   2    7430     117   1
   0   0  -2 1012951   39095  -2
   0   0   2 1012951   39095   1
   1   0   2    1371      63   1
   2   0   2   92576     688   1
   3   0   2   14943     172   1
   4   0   2   36659     347   1
   5   0  -3   64600     758  -2
   5   0   2   64600     758   1
   6   0  -3   34676     405  -2
   6   0   2   34676     405   1
   7   0   2     439     106   1
   8   0   2   13582     294   1
   9   0   2     228     136   1
  10   0   2    9963     336   1
 -10   1   2    6878     349   1
  -9   1   2    6633     345   1
  -8   1   2    8252     293   1
  -7   1   2   21534     380   1
  -6  -1  -1  141244    1472  -2
  -6   1   2  141244    1472   1
  -5  -1  -1   28399     339  -2
  -5   1   2   28399     339   1
  -4   1   2   45762     473   1
  -3   1   2  787803    7236   1
  -2   1   2    2548      89   1
  -1   1   2    6920     132   1
   0  -1  -2  457772    4067  -2
   0   1   2  457772    4067   1
   1   1   2  520945    4476   1
   2   1   2   28954     247   1
   3   1   2  525554    3716   1
   4   1   2   69829     608   1
   5  -1  -3    1692     113  -2
   5   1   2    1692     113   1
   6  -1  -3   86580     819  -2
   6   1   2   86580     819   1
   7   1   2    5433     204   1
   8   1   2   28322     434   1
   9   1   2    1792     203   1
  10   1   2   13195     430   1
 -10   2   2    7983     409   1
  -9   2   2       3     164   1
  -8   2   2   13720     380   1
  -7   2   2    9041     277   1
  -6  -2  -1    8494     401  -2
  -6   2   2    8494     401   1
  -5  -2  -1  470549    4013  -2
  -5   2   2  470549    4013   1
  -4   2   2   20644     274   1
  -3   2   2  172158    1674   1
  -2   2   2    1448      91   1
  -1   2   2  560899    4844   1
   0  -2  -2    4728     115  -2
   0   2   2    4728     115   1
   1   2   2  762665    6545   1
   2   2   2  200021    1549   1
   3   2   2   19548     213   1
   4   2   2  199088    1623   1
   5  -2  -3   10974     196  -2
   5   2   2   10974     196   1
   6   2   2   33046     424   1
   7   2   2    2556     188   1
   8   2   2   17171     373   1
   9   2   2   27744     628   1
  10   2   2    1283     381   1
 -10   3   2     766     296   1
  -9   3   2    2278     276   1
  -8   3   2    9468     315   1
  -7   3   2   54637     654   1
  -6   3   2   23026     375   1
  -5  -3  -1  126480    1181  -2
  -5   3   2  126480    1181   1
  -4   3   2   26747     369   1
  -3   3   2  294872    2630   1
  -2   3   2   46321     504   1
  -1   3   2   93618     895   1
   0  -3  -2    4933     134  -2
   0   3   2    4933     134   1
   1   3   2  140325    1259   1
   2   3   2  573687    4684   1
   3   3   2    8367     173   1
   4   3   2    1157      82   1
   5  -3  -3   67272     669  -2
   5   3   2   67272     669   1
   6   3   2   33109     412   1
   7   3   2    5134     318   1
   8   3   2    9434     322   1
   9   3   2    9664     673   1
  10   3   2    4805     654   1
 -10   4   2    4515     350   1
  -9   4   2   12100     482   1
  -8   4   2   20961     437   1
  -7   4   2   46087     616   1
  -6   4   2   37322     507   1
  -5  -4  -1   86311     979  -2
  -5   4   2   86311     979   1
  -4   4   2   39686     498   1
  -3   4   2    3709     159   1
  -2   4   2  106798    1041   1
  -1   4   2   74254     706   1
   0  -4  -2  415745    3546  -2
   0   4   2  415745    3546   1
   1   4   2   12397     338   1
   2   4   2  212104    1761   1
   3   4   2   49541     456   1
   4   4   2   15057     409   1
   5  -4  -3   14063     265  -2
   5   4   2   14063     265   1
   6   4   2    1229     450   1
   7   4   2     454     151   1
   8   4   2    1099     166   1
   9   4   2    5661     442   1
  10   4   2   14566    1192   1
 -10   5   2     692     295   1
  -9   5   2    6579     355   1
  -8   5   2   10725     430   1
  -7   5   2   35683     567   1
  -6   5   2   64149    1594   1
  -5  -5  -1   24872     414  -2
  -5   5   2   24872     414   1
  -4   5   2  114538    1234   1
  -3   5   2    3424     173   1
  -2   5   2  347303    3211   1
  -1   5   2   80837     780   1
   0  -5  -2   22277     315  -2
   0   5   2   22277     315   1
   1   5   2   43915     690   1
   2   5   2   54151     532   1
   3   5   2   47966     461   1
   4   5   2    3477     137   1
   5  -5  -3    7075     243  -2
   5   5   2    7075     243   1
   7   5   2    1556     185   1
   8   5   2   17886     459   1
   9   5   2     334     273   1
  -9   6   2    9142     459   1
  -8   6   2    4626     489   1
  -7   6   2   11454     418   1
  -6   6   2  125368    1579   1
  -5  -6  -1    5253     231  -2
  -5   6   2    5253     231   1
  -4   6   2   18030     348   1
  -3   6   2  114395    1209   1
  -2   6   2   11303     236   1
  -1   6   2   60750    1164   1
   0  -6  -2   49460     558  -2
   0   6   2   49460     558   1
   1   6   2  166688    1526   1
   2   6   2     443      96   1
   3   6   2   55855     558   1
   4   6   2   65485     974   1
   5  -6  -3   51551     739  -2
   5   6   2   51551     739   1
   6   6   2   74581     864   1
   7   6   2   21526     434   1
   8   6   2   20622     505   1
   9   6   2    4496     334   1
  -9   7   2    4229     369   1
  -8   7   2    6997     379   1
  -7   7   2    8135     422   1
  -6   7   2   44689     900   1
  -5  -7  -1   14377     401  -2
  -5   7   2   14377     401   1
  -4   7   2   19671     364   1
  -3   7   2   89521     953   1
  -2   7   2    5271     215   1
  -1   7   2   71766     842   1
   0  -7  -2     786     121  -2
   0   7   2     786     121   1
   1   7   2   62575     761   1
   2   7   2   24596     371   1
   3   7   2   20570     297   1
   4   7   2   36837     480   1
   5  -7  -3   18353     359  -2
   5   7   2   18353     359   1
   6   7   2   60367     805   1
   7   7   2    1935     210   1
   8   7   2    2848     256   1
  -8   8   2    5149     404   1
  -7   8   2    7058     430   1
  -6   8   2   17062     488   1
  -5  -8  -1   40736     675  -2
  -5   8   2   40736     675   1
  -4   8   2    1336     186   1
  -3   8   2     471     160   1
  -2   8   2   15207     304   1
  -1   8   2   60624     770   1
   0  -8  -2    1033     142  -2
   0   8   2    1033     142   1
   1   8   2   48944     605   1
   2   8   2   10566     282   1
   3   8   2    5301     216   1
   4   8   2   63492     736   1
   5  -8  -3     734     137  -2
   5   8   2     734     137   1
   6   8   2    2878     204   1
   7   8   2    7886     361   1
   8   8   2     505     225   1
  -7   9   2   14571     658   1
  -6   9   2    4148     351   1
  -5   9   2   15343     485   1
  -4   9   2     971     224   1
  -3   9   2     862     205   1
  -2   9   2   21552     653   1
  -1   9   2    7236     289   1
   0  -9  -2   36726     592  -2
   0   9   2   36726     592   1
   1   9   2   19405     403   1
   2   9   2  156964    1592   1
   3   9   2   12792     353   1
   4   9   2    8784     330   1
   5  -9  -3   26553     513  -2
   5   9   2   26553     513   1
   6   9   2    2508     245   1
   7   9   2   18105     608   1
  -7  10   2    2234     389   1
  -6  10   2   18664     673   1
  -5  10   2   13914     552   1
  -4  10   2   24522     599   1
  -3  10   2    4373     374   1
  -2  10   2   73717    1106   1
  -1  10   2   34637    1072   1
   0 -10  -2   89787    1177  -2
   0  10   2   89787    1177   1
   1  10   2   81433    1073   1
   2  10   2   21214     465   1
   3  10   2   27264     521   1
   4  10   2     465     200   1
   5  10   2   12724     396   1
   6  10   2    1805     261   1
  -5  11   2    1464     327   1
  -4  11   2   10261     504   1
  -3  11   2    6059     448   1
  -2  11   2    6504     414   1
  -1  11   2   18576     605   1
   0 -11  -2    4548     353  -2
   0  11   2    4548     353   1
   1  11   2   61439    1004   1
   2  11   2    4659     304   1
   3  11   2    2802     290   1
   4  11   2    7247     397   1
   5  11   2    1277     242   1
  -4  12   2    3307     389   1
  -3  12   2    1062     318   1
  -2  12   2    1215     303   1
  -1  12   2   42127    1028   1
   0 -12  -2    4968     388  -2
   0  12   2    4968     388   1
   1  12   2    7233     596   1
   2  12   2    4629     340   1
   3  12   2    5325     379   1
  -1  13   2   12933    1309   1
   0 -13  -2     903     392  -2
   0  13   2     903     392   1
  -3 -13   3    9695     411   1
  -2 -13   3     699     279   1
  -1 -13   3   26202     674   1
   0  13  -3    1410     297  -2
   0 -13   3    1410     297   1
   1 -13   3    5019     359   1
   2 -13   3    6384     432   1
   3 -13   3   11153     569   1
   4 -13   3   14588    1824   1
  -5 -12   3   20327     621   1
  -4 -12   3     895     251   1
  -3 -12   3   23766     521   1
  -2 -12   3     468     207   1
  -1 -12   3   13376     472   1
   0  12  -3    8124     432  -2
   0 -12   3    8124     432   1
   1 -12   3   15546     516   1
   2 -12   3    5065     379   1
   3 -12   3    2388     276   1
   4 -12   3    5613     491   1
   5 -12   3     290     303   1
  -6 -11   3    2143     297   1
  -5 -11   3   22432     533   1
  -4 -11   3     423     201   1
  -3 -11   3    5050     285   1
  -2 -11   3    1999     231   1
  -1 -11   3    8449     392   1
   0  11  -3    1658     222  -2
   0 -11   3    1658     222   1
   1 -11   3    4049     291   1
   2 -11   3    2591     258   1
   3 -11   3     -43     202   1
   4 -11   3     782     291   1
   5 -11   3   11184     599   1
   6 -11   3    2175     417   1
  -7 -10   3   19030     753   1
  -6 -10   3    3936     293   1
  -5 -10   3    5350     292   1
  -4 -10   3    8169     350   1
  -3 -10   3    4043     245   1
  -2 -10   3    1587     232   1
  -1 -10   3    3582     251   1
   0  10  -3    9524     397  -2
   0 -10   3    9524     397   1
   1 -10   3    2483     242   1
   2 -10   3   18132     509   1
   3 -10   3   11906     489   1
   4 -10   3   10728     470   1
   5 -10   3   33822     735   1
   6 -10   3    1085     330   1
   7 -10   3    6389     547   1
  -8  -9   3     943     259   1
  -7  -9   3    1049     215   1
  -6  -9   3   27712     536   1
  -5  -9   3     -31     161   1
  -4  -9   3    1770     304   1
  -3  -9   3     797     148   1
  -2  -9   3   25409     409   1
  -1  -9   3    4631     216   1
   0   9  -3   37507     492  -2
   0  -9   3   37507     492   1
   1  -9   3   20655     387   1
   2  -9   3   14075     384   1
   3  -9   3   64614     893   1
   4  -9   3    4410     307   1
   5  -9   3   10269     440   1
   6  -9   3    6393     446   1
   7  -9   3     786     293   1
   8  -9   3    2183     271   1
  -8  -8   3    7160     453   1
  -7  -8   3    2200     211   1
  -6  -8   3   22380     430   1
  -5  -8   3    1915     190   1
  -4  -8   3     677     123   1
  -3  -8   3   15161     269   1
  -2  -8   3   17650     311   1
  -1  -8   3   70359    1011   1
   0   8  -3   39882     542  -2
   0  -8   3   39882     542   1
   1  -8   3  150416    1410   1
   2  -8   3    1516     209   1
   3  -8   3   32298     489   1
   4  -8   3   17555     414   1
   5  -8   3    2745     266   1
   6  -8   3   31137     677   1
   7  -8   3    2155     290   1
   8  -8   3    6395     335   1
   9  -8   3    8614    1509   1
  -9  -7   3    9918     783   1
  -8  -7   3   15307     923   1
  -7  -7   3     163     182   1
  -6  -7   3    4604     247   1
  -5  -7   3   14698     305   1
  -4  -7   3   15842     284   1
  -3  -7   3  143874    1272   1
  -2  -7   3   74297     730   1
  -1  -7   3  217431    1915   1
   0   7  -3    2960     161  -2
   0  -7   3    2960     161   1
   1  -7   3   69624    1294   1
   2  -7   3   68716     749   1
   3  -7   3    3580     198   1
   4  -7   3    4182     223   1
   5  -7   3   15019     403   1
   6  -7   3   16371     471   1
   7  -7   3    1921     237   1
   8  -7   3    2183     209   1
   9  -7   3    4196     296   1
  -9  -6   3     235     324   1
  -8  -6   3     751     297   1
  -7  -6   3    5173     430   1
  -6  -6   3   19263     613   1
  -5  -6   3  114244    1112   1
  -4  -6   3     268      99   1
  -3  -6   3   85990     798   1
  -2  -6   3   27566     332   1
  -1  -6   3   64554     642   1
   0   6  -3   63955     679  -2
   0  -6   3   63955     679   1
   1  -6   3   94141     877   1
   2  -6   3   85853     868   1
   3  -6   3     170     115   1
   4  -6   3   28036     435   1
   5  -6   3    2873     197   1
   6  -6   3     933     165   1
   7  -6   3   22986     467   1
   8  -6   3    1617     213   1
   9  -6   3    5449     330   1
 -10  -5   3     424     361   1
  -9  -5   3    6460     685   1
  -8  -5   3    1186     283   1
  -7  -5   3    6161     389   1
  -6   5  -2   81039     946  -2
  -6  -5   3   81039     946   1
  -5  -5   3  120365    1256   1
  -4  -5   3    1473     117   1
  -3  -5   3   13453     190   1
  -2  -5   3  257891    1983   1
  -1  -5   3    8279     236   1
   0   5  -3  174781    1527  -2
   0  -5   3  174781    1527   1
   1  -5   3   75358     727   1
   2  -5   3  311686    2798   1
   3  -5   3   21039     329   1
   4  -5   3    3321     188   1
   5  -5   3   58754     698   1
   6   5  -4   20282    1199  -2
   6  -5   3   20282    1199   1
   7  -5   3   39202     545   1
   8  -5   3   15869     416   1
   9  -5   3    2541     221   1
  10  -5   3    7311     421   1
 -10  -4   3    2286     472   1
  -9  -4   3   12337     748   1
  -8  -4   3    9183     606   1
  -7  -4   3    7571     379   1
  -6   4  -2   20136     534  -2
  -6  -4   3   20136     534   1
  -5   4  -2  140574    1309  -2
  -5  -4   3  140574    1309   1
  -4  -4   3   23219     658   1
  -3  -4   3    5357     132   1
  -2  -4   3  249906    1906   1
  -1  -4   3   18279     215   1
   0   4  -3  130502    1114  -2
   0  -4   3  130502    1114   1
   1  -4   3    7341     154   1
   2  -4   3   27145     355   1
   3  -4   3    2146     128   1
   4  -4   3   28788     370   1
   5   4  -4   75077     801  -2
   5  -4   3   75077     801   1
   6   4  -4   22313     509  -2
   6  -4   3   22313     509   1
   7  -4   3    9191     304   1
   8  -4   3    1375     181   1
   9  -4   3     615     166   1
  10  -4   3   11391     463   1
 -10  -3   3    1012     393   1
  -9  -3   3    7547     643   1
  -8  -3   3    6237     469   1
  -7  -3   3   26079     549   1
  -6   3  -2   37986     966  -2
  -6  -3   3   37986     966   1
  -5   3  -2  103339    1122  -2
  -5  -3   3  103339    1122   1
  -4  -3   3    2256     122   1
  -3  -3   3    6593     193   1
  -2  -3   3     414      59   1
  -1  -3   3   70807     604   1
   0   3  -3   34557     318  -2
   0  -3   3   34557     318   1
   1  -3   3   91575     775   1
   2  -3   3     288      77   1
   3  -3   3  223609    1904   1
   4  -3   3     480      87   1
   5   3  -4    8200     183  -2
   5  -3   3    8200     183   1
   6   3  -4    3556     161  -2
   6  -3   3    3556     161   1
   7  -3   3    2977     165   1
   8  -3   3   10649     377   1
   9  -3   3   11194     377   1
  10  -3   3   17714     476   1
 -10  -2   3   15329     980   1
  -9  -2   3    7139     614   1
  -8  -2   3   25322     788   1
  -7  -2   3    5195     295   1
  -6   2  -2    8939     331  -2
  -6  -2   3    8939     331   1
  -5   2  -2  110879    4304  -2
  -5  -2   3  110879    4304   1
  -4  -2   3   64264    1793   1
  -3  -2   3   93108     884   1
  -2  -2   3   38395     426   1
  -1  -2   3 2643745   87534   1
   0   2  -3      97      55  -2
   0  -2   3      97      55   1
   1  -2   3  242486    2069   1
   2  -2   3   66700     633   1
   3  -2   3    7979     153   1
   4  -2   3   57703     658   1
   5   2  -4   43284     799  -2
   5  -2   3   43284     799   1
   6   2  -4   54982     871  -2
   6  -2   3   54982     871   1
   7  -2   3    5445     193   1
   8  -2   3   27806     470   1
   9  -2   3   12397     362   1
  10  -2   3   11594     734   1
 -10  -1   3   13467    1731   1
  -9  -1   3    7173     542   1
  -8  -1   3   10661     703   1
  -7  -1   3    7915     388   1
  -6   1  -2   17891     356  -2
  -6  -1   3   17891     356   1
  -5   1  -2    2908     248  -2
  -5  -1   3    2908     248   1
  -4  -1   3   25809     404   1
  -3  -1   3 1052736   44218   1
  -2  -1   3    9072     135   1
  -1  -1   3   40241     826   1
   0   1  -3   51361     418  -2
   0  -1   3   51361     418   1
   1  -1   3  534767    4224   1
   2  -1   3  274019    2096   1
   3  -1   3   84902     702   1
   4  -1   3  116517     910   1
   5   1  -4   13308     199  -2
   5  -1   3   13308     199   1
   6   1  -4   53467     631  -2
   6  -1   3   53467     631   1
   7  -1   3   29198     422   1
   8  -1   3    4924     226   1
   9  -1   3    1114     162   1
  10  -1   3    4779     294   1
 -10   0   3   17823     615   1
  -9   0   3    6432     371   1
  -8   0   3   15663     369   1
  -7   0   3    3113     183   1
  -6   0  -2    1953     148  -2
  -6   0   3    1953     148   1
  -5   0  -2  109686    1072  -2
  -5   0   3  109686    1072   1
  -4   0   3    2881     126   1
  -3   0   3    8380     140   1
  -2   0   3    3482      96   1
  -1   0   3  289724    2374   1
   0   0  -3  219406    1921  -2
   0   0   3  219406    1921   1
   1   0   3   62817     924   1
   2   0   3  131120    1118   1
   3   0   3   53928     464   1
   4   0   3  126623    1028   1
   5   0  -4   61685     549  -2
   5   0   3   61685     549   1
   6   0  -4     960     113  -2
   6   0   3     960     113   1
   7   0   3    6814     224   1
   8   0   3     193     128   1
   9   0   3    8801     272   1
  10   0   3    1549     254   1
 -10   1   3    1325     261   1
  -9   1   3   12876     571   1
  -8   1   3    6045     292   1
  -7   1   3   20472     378   1
  -6  -1  -2   48822     881  -2
  -6   1   3   48822     881   1
  -5  -1  -2   14004     216  -2
  -5   1   3   14004     216   1
  -4   1   3   14329     231   1
  -3   1   3   61513     569   1
  -2   1   3  289735    2392   1
  -1   1   3  190547    1551   1
   0  -1  -3  108120     956  -2
   0   1   3  108120     956   1
   1   1   3   69405    1410   1
   2   1   3  416498    3509   1
   3   1   3     692      61   1
   4   1   3     477      67   1
   5  -1  -4  196994    1655  -2
   5   1   3  196994    1655   1
   6  -1  -4    2616     151  -2
   6   1   3    2616     151   1
   7   1   3   25341     404   1
   8   1   3   10797     283   1
   9   1   3    7641     313   1
  10   1   3     236     201   1
 -10   2   3   11813     436   1
  -9   2   3   21287     541   1
  -8   2   3   52174     798   1
  -7   2   3   13005     309   1
  -6   2   3   14830     408   1
  -5  -2  -2    2803     150  -2
  -5   2   3    2803     150   1
  -4   2   3   66099     707   1
  -3   2   3   60339     621   1
  -2   2   3   52797     545   1
  -1   2   3   22206     338   1
   0  -2  -3   38141     395  -2
   0   2   3   38141     395   1
   1   2   3   97302     856   1
   2   2   3   34166     349   1
   3   2   3  283746    2193   1
   4   2   3   50182     471   1
   5  -2  -4  158222    1410  -2
   5   2   3  158222    1410   1
   6   2   3   25512     352   1
   7   2   3    8358     288   1
   8   2   3    7770     298   1
   9   2   3   11979     344   1
  10   2   3     996     216   1
 -10   3   3   17230     579   1
  -9   3   3    1566     270   1
  -8   3   3    3505     221   1
  -7   3   3   20813     361   1
  -6   3   3    4731     261   1
  -5  -3  -2   20506     499  -2
  -5   3   3   20506     499   1
  -4   3   3   14341     251   1
  -3   3   3   30475     371   1
  -2   3   3   90270     859   1
  -1   3   3  158856    1941   1
   0  -3  -3    6250     146  -2
   0   3   3    6250     146   1
   1   3   3  245959    2066   1
   2   3   3   63090     580   1
   3   3   3   79135     669   1
   4   3   3   94725    1349   1
   5  -3  -4   60306     651  -2
   5   3   3   60306     651   1
   6   3   3   11224     248   1
   7   3   3     208     121   1
   8   3   3     391     150   1
   9   3   3    3904     263   1
  10   3   3     604     247   1
 -10   4   3    6909     514   1
  -9   4   3    6980     447   1
  -8   4   3    1628     233   1
  -7   4   3     656     157   1
  -6   4   3   55807     656   1
  -5  -4  -2    5711     210  -2
  -5   4   3    5711     210   1
  -4   4   3   63249     747   1
  -3   4   3   70197     744   1
  -2   4   3   20490     309   1
  -1   4   3    9715     503   1
   0  -4  -3  180834    1612  -2
   0   4   3  180834    1612   1
   1   4   3   59481     575   1
   2   4   3    6405     149   1
   3   4   3  102745     856   1
   4   4   3    9978     568   1
   5  -4  -4   48611     563  -2
   5   4   3   48611     563   1
   6   4   3   10673     313   1
   7   4   3    1668     180   1
   8   4   3    3081     284   1
   9   4   3   19972     610   1
  10   4   3    1663    1341   1
  -9   5   3    3077     306   1
  -8   5   3    3589     267   1
  -7   5   3   15703     390   1
  -6   5   3   93814    1130   1
  -5  -5  -2    1503     156  -2
  -5   5   3    1503     156   1
  -4   5   3   11445     252   1
  -3   5   3  157592    1573   1
  -2   5   3   41745     513   1
  -1   5   3   14899     451   1
   0  -5  -3   35660     431  -2
   0   5   3   35660     431   1
   1   5   3   86349     804   1
   2   5   3   43735     449   1
   3   5   3   27761     321   1
   4   5   3     918     104   1
   5  -5  -4   45283     521  -2
   5   5   3   45283     521   1
   6   5   3   19956     384   1
   7   5   3    5256     256   1
   8   5   3     623     307   1
   9   5   3   33095     799   1
  -9   6   3    4278     382   1
  -8   6   3     777     201   1
  -7   6   3   18484     519   1
  -6   6   3    3429     885   1
  -5  -6  -2  137813    1470  -2
  -5   6   3  137813    1470   1
  -4   6   3  154893    1493   1
  -3   6   3   25821     410   1
  -2   6   3  127058    1233   1
  -1   6   3   10434     237   1
   0  -6  -3   98741     980  -2
   0   6   3   98741     980   1
   1   6   3   14211     252   1
   2   6   3    4323     168   1
   3   6   3   32885     395   1
   4   6   3   16882     279   1
   5  -6  -4   33699     409  -2
   5   6   3   33699     409   1
   6   6   3   18425     759   1
   7   6   3   29617     536   1
   8   6   3    4082     298   1
   9   6   3   14224     562   1
  -9   7   3    6944     451   1
  -8   7   3      64     187   1
  -7   7   3   29928     688   1
  -6   7   3   61804    1074   1
  -5  -7  -2   18750     459  -2
  -5   7   3   18750     459   1
  -4   7   3   41895     684   1
  -3   7   3   27195     471   1
  -2   7   3   33029     494   1
  -1   7   3    2668     171   1
   0  -7  -3    9816     263  -2
   0   7   3    9816     263   1
   1   7   3   14396     286   1
   2   7   3    9335     288   1
   3   7   3    8272     237   1
   4   7   3    8155     235   1
   5  -7  -4   44591     568  -2
   5   7   3   44591     568   1
   6   7   3   10366     345   1
   7   7   3    8834     363   1
   8   7   3   10820     457   1
  -8   8   3     214     286   1
  -7   8   3     657     247   1
  -6   8   3   14759     505   1
  -5  -8  -2    1741     203  -2
  -5   8   3    1741     203   1
  -4   8   3    5216     530   1
  -3   8   3   84038    1036   1
  -2   8   3   12217     343   1
  -1   8   3   26877     456   1
   0  -8  -3   25881     413  -2
   0   8   3   25881     413   1
   1   8   3    4132     226   1
   2   8   3    6795     264   1
   3   8   3   38828     547   1
   4   8   3   16040     349   1
   5  -8  -4   11849     394  -2
   5   8   3   11849     394   1
   6   8   3   12400     429   1
   7   8   3     656     199   1
   8   8   3   12506     459   1
  -7   9   3    1890     314   1
  -6   9   3   14799     642   1
  -5  -9  -2   30415     600  -2
  -5   9   3   30415     600   1
  -4   9   3   11532     461   1
  -3   9   3    7530     408   1
  -2   9   3     778     209   1
  -1   9   3   42028    1050   1
   0  -9  -3    3063     214  -2
   0   9   3    3063     214   1
   1   9   3  147077    1678   1
   2   9   3   17412     391   1
   3   9   3   23313     443   1
   4   9   3   21431     451   1
   5  -9  -4    4489     257  -2
   5   9   3    4489     257   1
   6   9   3    8160     422   1
   7   9   3     991     209   1
  -6  10   3    7608     627   1
  -5  10   3   18591     534   1
  -4  10   3     618     248   1
  -3  10   3    2248     354   1
  -2  10   3    1379     232   1
  -1  10   3  101814    1330   1
   0 -10  -3   35210     710  -2
   0  10   3   35210     710   1
   1  10   3   93688    1160   1
   2  10   3   42052     652   1
   3  10   3    8224     324   1
   4  10   3    4383     295   1
   5 -10  -4    3729     267  -2
   5  10   3    3729     267   1
   6  10   3    2022     348   1
  -5  11   3    2023     301   1
  -4  11   3    5552     478   1
  -3  11   3    8457     509   1
  -2  11   3   30969     845   1
  -1  11   3    9728     508   1
   0 -11  -3   35912     727  -2
   0  11   3   35912     727   1
   1  11   3    3181     337   1
   2  11   3    9267     406   1
   3  11   3   21565     506   1
   4  11   3    4071     301   1
   5  11   3    8746     410   1
  -3  12   3    2990     441   1
  -2  12   3   11126     661   1
  -1  12   3     883     310   1
   0 -12  -3   17340     737  -2
   0  12   3   17340     737   1
   1  12   3    7331     456   1
   2  12   3     899     293   1
   3  12   3   21395     622   1
  -3 -13   4      85     254   1
  -2 -13   4   20021     551   1
  -1 -13   4     435     249   1
   0  13  -4   53828    1208  -2
   0 -13   4   53828    1208   1
   1 -13   4     901     314   1
   2 -13   4   11110     501   1
   3 -13   4    7483     412   1
   4 -13   4    9186     550   1
  -5 -12   4     507     248   1
  -4 -12   4   21267     630   1
  -3 -12   4     662     234   1
  -2 -12   4   12895     416   1
  -1 -12   4    4997     315   1
   0  12  -4   10626     481  -2
   0 -12   4   10626     481   1
   1 -12   4   26116     569   1
   2 -12   4     389     265   1
   3 -12   4    7910     445   1
   4 -12   4     973     318   1
   5 -12   4   15684     582   1
  -6 -11   4   13914     776   1
  -5 -11   4    3409     277   1
  -4 -11   4    6471     385   1
  -3 -11   4    4283     256   1
  -2 -11   4      -5     186   1
  -1 -11   4   26967     587   1
   0  11  -4    2412     249  -2
   0 -11   4    2412     249   1
   1 -11   4   15186     497   1
   2 -11   4   13693     495   1
   3 -11   4   16178     489   1
   4 -11   4   15113     645   1
   5 -11   4    4441     441   1
   6 -11   4    9451     514   1
  -7 -10   4    2482     289   1
  -6 -10   4   21282     648   1
  -5 -10   4    6827     477   1
  -4 -10   4    1886     228   1
  -3 -10   4   20641     420   1
  -2 -10   4    5444     295   1
  -1 -10   4    6105     289   1
   0  10  -4    5630     322  -2
   0 -10   4    5630     322   1
   1 -10   4   18330     456   1
   2 -10   4   11776     387   1
   3 -10   4   13225     420   1
   4 -10   4   13679     577   1
   5 -10   4    1501     308   1
   6 -10   4    7709     438   1
   7 -10   4     -16     314   1
  -8  -9   4   10737     632   1
  -7  -9   4    3814     335   1
  -6  -9   4    8912     450   1
  -5  -9   4    2669     226   1
  -4  -9   4   20485     413   1
  -3  -9   4   13335     328   1
  -2  -9   4    6477     239   1
  -1  -9   4   13719     296   1
   0   9  -4   24203     392  -2
   0  -9   4   24203     392   1
   1  -9   4    6034     248   1
   2  -9   4   52377     657   1
   3  -9   4     811     185   1
   4  -9   4   27650     619   1
   5  -9   4   38620     761   1
   6  -9   4   21529     854   1
   7  -9   4    1659     307   1
   8  -9   4    1643     240   1
  -8  -8   4    4633     519   1
  -7  -8   4    9653     410   1
  -6  -8   4    4284     311   1
  -5  -8   4   11986     479   1
  -4  -8   4   12495     389   1
  -3  -8   4   30847     430   1
  -2  -8   4   28340     403   1
  -1  -8   4   22585     358   1
   0   8  -4   26411     399  -2
   0  -8   4   26411     399   1
   1  -8   4   32874     449   1
   2  -8   4   36234     516   1
   3  -8   4   53303     707   1
   4  -8   4   50523     726   1
   5  -8   4   40768     688   1
   6  -8   4    1293     212   1
   7  -8   4   16933     520   1
   8  -8   4     725     211   1
  -9  -7   4   22468     981   1
  -8  -7   4    7523     604   1
  -7  -7   4    7171     343   1
  -6  -7   4   23519     484   1
  -5  -7   4   45287     588   1
  -4  -7   4    4221     215   1
  -3  -7   4    1023     143   1
  -2  -7   4   21339     320   1
  -1  -7   4    9010     912   1
   0   7  -4       4      92  -2
   0  -7   4       4      92   1
   1  -7   4  141404    1272   1
   2  -7   4   68994     792   1
   3  -7   4   36450     507   1
   4  -7   4    2542     197   1
   5  -7   4   35962     570   1
   6  -7   4   72815    1111   1
   7  -7   4    9596     359   1
   8  -7   4    8320     367   1
   9  -7   4     468     227   1
  -9  -6   4   16591    1079   1
  -8  -6   4    3096     460   1
  -7  -6   4    4932     451   1
  -6  -6   4   17529     366   1
  -5  -6   4    3263     175   1
  -4  -6   4    6210     257   1
  -3  -6   4   86532     783   1
  -2  -6   4  103547     905   1
  -1  -6   4   47890    1309   1
   0   6  -4    3650     148  -2
   0  -6   4    3650     148   1
   1  -6   4  261628    2191   1
   2  -6   4    4491     169   1
   3  -6   4   11866     274   1
   4  -6   4   80778     913   1
   5  -6   4   32577     478   1
   6   6  -5  179537    1840  -2
   6  -6   4  179537    1840   1
   7  -6   4    1565     198   1
   8  -6   4   11556     367   1
   9  -6   4    4260     327   1
 -10  -5   4    5827     665   1
  -9  -5   4      17     328   1
  -8  -5   4    9734     543   1
  -7  -5   4   31764     754   1
  -6   5  -3  137030    1366  -2
  -6  -5   4  137030    1366   1
  -5  -5   4   49113     620   1
  -4  -5   4   98117     876   1
  -3  -5   4   65160     579   1
  -2  -5   4   29206     536   1
  -1  -5   4   65402     634   1
   0   5  -4   29613     351  -2
   0  -5   4   29613     351   1
   1  -5   4   46213     461   1
   2  -5   4  117374    1083   1
   3  -5   4   54236     584   1
   4  -5   4  244678    2129   1
   5  -5   4    2822     164   1
   6   5  -5  144908    1370  -2
   6  -5   4  144908    1370   1
   7  -5   4     274     141   1
   8  -5   4     152     138   1
   9  -5   4    1646     199   1
  10  -5   4    2925     310   1
 -10  -4   4    6652     716   1
  -9  -4   4    -291     374   1
  -8  -4   4   43065    1702   1
  -7  -4   4   18229     496   1
  -6   4  -3   46840     681  -2
  -6  -4   4   46840     681   1
  -5   4  -3   50957     631  -2
  -5  -4   4   50957     631   1
  -4  -4   4   43048     599   1
  -3  -4   4   70159     601   1
  -2  -4   4  136975    1114   1
  -1  -4   4  217954    1679   1
   0   4  -4  105594     841  -2
   0  -4   4  105594     841   1
   1  -4   4  113736    1019   1
   2  -4   4  276133    2334   1
   3  -4   4   74413     750   1
   4  -4   4   91534     848   1
   5  -4   4    7390     202   1
   6   4  -5   16421     283  -2
   6  -4   4   16421     283   1
   7  -4   4    6038     290   1
   8  -4   4    7026     287   1
   9  -4   4   11026     311   1
  10  -4   4     639     271   1
 -10  -3   4    5296     589   1
  -9  -3   4   13725     715   1
  -8  -3   4   11445     844   1
  -7  -3   4   34406     635   1
  -6   3  -3     123     169  -2
  -6  -3   4     123     169   1
  -5   3  -3    3301     178  -2
  -5  -3   4    3301     178   1
  -4  -3   4   78668     832   1
  -3  -3   4  145522    1182   1
  -2  -3   4  519439    3682   1
  -1  -3   4  224777    1818   1
   0   3  -4   55646     479  -2
   0  -3   4   55646     479   1
   1  -3   4  497979    3973   1
   2  -3   4  121736    1080   1
   3  -3   4    1061     101   1
   4  -3   4    1156     104   1
   5   3  -5   30537     496  -2
   5  -3   4   30537     496   1
   6   3  -5     717     114  -2
   6  -3   4     717     114   1
   7  -3   4  118035    1160   1
   8  -3   4   42712     573   1
   9  -3   4   19248     495   1
  10  -3   4   11929     465   1
 -10  -2   4    5275     544   1
  -9  -2   4   45612    1305   1
  -8  -2   4    -127     215   1
  -7  -2   4   26314     549   1
  -6   2  -3   70076     981  -2
  -6  -2   4   70076     981   1
  -5   2  -3  118247    1261  -2
  -5  -2   4  118247    1261   1
  -4  -2   4  241691    2209   1
  -3  -2   4   35910     358   1
  -2  -2   4  314605    2210   1
  -1  -2   4   43230     356   1
   0   2  -4  138260    1043  -2
   0  -2   4  138260    1043   1
   1  -2   4    6321     129   1
   2  -2   4     453      74   1
   3  -2   4  106231     986   1
   4  -2   4    1256     103   1
   5   2  -5  154018    1261  -2
   5  -2   4  154018    1261   1
   6   2  -5   18074     268  -2
   6  -2   4   18074     268   1
   7  -2   4   66197     760   1
   8  -2   4   77499     972   1
   9  -2   4   23160     508   1
  10  -2   4    5464     308   1
 -10  -1   4    2334     530   1
  -9  -1   4   20602     909   1
  -8  -1   4    5899     294   1
  -7  -1   4    5961     250   1
  -6   1  -3   94019    1137  -2
  -6  -1   4   94019    1137   1
  -5   1  -3    8026     224  -2
  -5  -1   4    8026     224   1
  -4  -1   4  110879    1098   1
  -3  -1   4    4325     113   1
  -2  -1   4  326816    2381   1
  -1  -1   4   47989     660   1
   0   1  -4   30191     287  -2
   0  -1   4   30191     287   1
   1  -1   4   87809     735   1
   2  -1   4    8976     156   1
   3  -1   4    8033     149   1
   4  -1   4   84834     938   1
   5   1  -5   68612     742  -2
   5  -1   4   68612     742   1
   6   1  -5   24228     302  -2
   6  -1   4   24228     302   1
   7  -1   4   15128     275   1
   8  -1   4   91156    1046   1
   9  -1   4    4249     231   1
  10  -1   4    4698     303   1
 -10   0   4     739     216   1
  -9   0   4    4558     286   1
  -8   0   4   33071     746   1
  -7   0   4     906     122   1
  -6   0  -3   35682     482  -2
  -6   0   4   35682     482   1
  -5   0  -3   72364     763  -2
  -5   0   4   72364     763   1
  -4   0   4   96812     908   1
  -3   0   4   19656     253   1
  -2   0   4    4917     121   1
  -1   0   4    2148     180   1
   0   0  -4  229737    1966  -2
   0   0   4  229737    1966   1
   1   0   4   63892     585   1
   2   0   4    4578     130   1
   3   0   4    5268     138   1
   4   0   4  255434    1951   1
   5   0  -5    2562     118  -2
   5   0   4    2562     118   1
   6   0  -5  118122    1221  -2
   6   0   4  118122    1221   1
   7   0   4   32491     445   1
   8   0   4  102803    1153   1
   9   0   4   19072     411   1
  10   0   4      30     196   1
 -10   1   4   14725     521   1
  -9   1   4    5606     314   1
  -8   1   4   46965     747   1
  -7   1   4   51109     679   1
  -6  -1  -3   19739     335  -2
  -6   1   4   19739     335   1
  -5  -1  -3   65008    1366  -2
  -5   1   4   65008    1366   1
  -4   1   4    4017     128   1
  -3   1   4     364      75   1
  -2   1   4    2128     102   1
  -1   1   4  314276    2846   1
   0  -1  -4  206536    1840  -2
   0   1   4  206536    1840   1
   1   1   4   85523    1635   1
   2   1   4  223555    1878   1
   3   1   4   67649     642   1
   4   1   4  398829    3145   1
   5  -1  -5   33264     375  -2
   5   1   4   33264     375   1
   6   1   4   44915     548   1
   7   1   4   13327     304   1
   8   1   4   25201     429   1
   9   1   4   21713     477   1
  10   1   4    1467     271   1
 -10   2   4   28165     903   1
  -9   2   4   26546     584   1
  -8   2   4    4918     286   1
  -7   2   4   31575     437   1
  -6   2   4    3642     192   1
  -5  -2  -3   71861     986  -2
  -5   2   4   71861     986   1
  -4   2   4    8477     196   1
  -3   2   4  170221    1515   1
  -2   2   4   59846     625   1
  -1   2   4   46028     622   1
   0  -2  -4 1587130   22196  -2
   0   2   4 1587130   22196   1
   1   2   4   66421     638   1
   2   2   4  280406    2343   1
   3   2   4   11019     170   1
   4   2   4   92521     835   1
   5  -2  -5   65754     700  -2
   5   2   4   65754     700   1
   6   2   4    6750     227   1
   7   2   4    1287     149   1
   8   2   4   14853     364   1
   9   2   4   20296     633   1
  10   2   4   10596     975   1
 -10   3   4    6014     386   1
  -9   3   4   12227     520   1
  -8   3   4   16351     393   1
  -7   3   4   63726     866   1
  -6   3   4     270     116   1
  -5  -3  -3   26289     390  -2
  -5   3   4   26289     390   1
  -4   3   4  144900    1429   1
  -3   3   4   26955     361   1
  -2   3   4  208082    1851   1
  -1   3   4   80337    1575   1
   0  -3  -4  633527    5496  -2
   0   3   4  633527    5496   1
   1   3   4  191390    1689   1
   2   3   4  230232    1853   1
   3   3   4   17275     230   1
   4   3   4   19356     384   1
   5  -3  -5   88101     850  -2
   5   3   4   88101     850   1
   6   3   4   28628     432   1
   7   3   4    1420     162   1
   8   3   4   12127     480   1
   9   3   4   37490     733   1
  10   3   4    2519     382   1
 -10   4   4    1836     362   1
  -9   4   4     524     211   1
  -8   4   4   10054     404   1
  -7   4   4   13273     380   1
  -6   4   4    1042     136   1
  -5  -4  -3   16064     430  -2
  -5   4   4   16064     430   1
  -4   4   4   90338     937   1
  -3   4   4    4312     178   1
  -2   4   4   90665     897   1
  -1   4   4  147042    1443   1
   0  -4  -4  216016    1857  -2
   0   4   4  216016    1857   1
   1   4   4   75773    1028   1
   2   4   4   52487     532   1
   3   4   4    9041     185   1
   4   4   4   59184     663   1
   5  -4  -5   18242     282  -2
   5   4   4   18242     282   1
   6   4   4    8316     280   1
   7   4   4     326     151   1
   8   4   4    2240     280   1
   9   4   4     691     268   1
  -9   5   4    2188     248   1
  -8   5   4    4084     304   1
  -7   5   4     720     188   1
  -6   5   4   32296     587   1
  -5  -5  -3   25146     408  -2
  -5   5   4   25146     408   1
  -4   5   4   51449     646   1
  -3   5   4   79437     856   1
  -2   5   4   14974     282   1
  -1   5   4   42542     651   1
   0  -5  -4   29319     373  -2
   0   5   4   29319     373   1
   1   5   4  108138     991   1
   2   5   4   21801     297   1
   3   5   4    4157     161   1
   4   5   4   35954     453   1
   5  -5  -5   22976     354  -2
   5   5   4   22976     354   1
   6   5   4   18799     387   1
   7   5   4    9323     493   1
   8   5   4    3845     271   1
   9   5   4   17308    1186   1
  -9   6   4     885     256   1
  -8   6   4   20784     565   1
  -7   6   4      67     193   1
  -6   6   4   56849     879   1
  -5  -6  -3   10668     443  -2
  -5   6   4   10668     443   1
  -4   6   4    3238     189   1
  -3   6   4  293688    3018   1
  -2   6   4   18519     358   1
  -1   6   4   85384     972   1
   0  -6  -4   42364     506  -2
   0   6   4   42364     506   1
   1   6   4   56921     664   1
   2   6   4   47498     516   1
   3   6   4   29659     406   1
   4   6   4   21169     473   1
   5  -6  -5    4806     200  -2
   5   6   4    4806     200   1
   6   6   4   28813     517   1
   7   6   4   23017     456   1
   8   6   4   12705     446   1
  -8   7   4    2676     287   1
  -7   7   4    7652     426   1
  -6   7   4    2267     260   1
  -5  -7  -3   47004     897  -2
  -5   7   4   47004     897   1
  -4   7   4     892     177   1
  -3   7   4  224968    2162   1
  -2   7   4   35452     538   1
  -1   7   4   30226     471   1
   0  -7  -4   18488     323  -2
   0   7   4   18488     323   1
   1   7   4    2320     218   1
   2   7   4    4524     185   1
   3   7   4   21649     357   1
   4   7   4   46914     539   1
   5  -7  -5   40825     544  -2
   5   7   4   40825     544   1
   6   7   4    4822     257   1
   7   7   4   30181     578   1
   8   7   4    5129     325   1
  -8   8   4     523     285   1
  -7   8   4    8015     451   1
  -6   8   4    1859     260   1
  -5  -8  -3   33260     765  -2
  -5   8   4   33260     765   1
  -4   8   4   26371     575   1
  -3   8   4   15622     443   1
  -2   8   4   13051     433   1
  -1   8   4  109375    1215   1
   0  -8  -4    7259     286  -2
   0   8   4    7259     286   1
   1   8   4   80960    1050   1
   2   8   4   54774     679   1
   3   8   4   81982     939   1
   4   8   4    6394     229   1
   5  -8  -5   48105     637  -2
   5   8   4   48105     637   1
   6   8   4   19750     509   1
   7   8   4   18917     474   1
  -7   9   4    6644     443   1
  -6   9   4    7532     581   1
  -5  -9  -3    1159     229  -2
  -5   9   4    1159     229   1
  -4   9   4    9001     388   1
  -3   9   4    6571     419   1
  -2   9   4    5409     325   1
  -1   9   4   54103     832   1
   0  -9  -4   10028     355  -2
   0   9   4   10028     355   1
   1   9   4   33954     657   1
   2   9   4   31027     535   1
   3   9   4   14746     401   1
   4   9   4     107     148   1
   5  -9  -5   11941     429  -2
   5   9   4   11941     429   1
   6   9   4    6848     345   1
  -6  10   4   16540     775   1
  -5 -10  -3    6525     419  -2
  -5  10   4    6525     419   1
  -4  10   4    1700     263   1
  -3  10   4    8469     493   1
  -2  10   4    3040     350   1
  -1  10   4   29045     632   1
   0 -10  -4    9430     399  -2
   0  10   4    9430     399   1
   1  10   4    4814     317   1
   2  10   4    4688     298   1
   3  10   4   11684     374   1
   4  10   4   14364     395   1
   5 -10  -5    4326     306  -2
   5  10   4    4326     306   1
  -5  11   4    8677     507   1
  -4  11   4     945     323   1
  -3  11   4   32652     903   1
  -2  11   4    2748     343   1
  -1  11   4   14683     532   1
   0 -11  -4    5342     404  -2
   0  11   4    5342     404   1
   1  11   4   10769     466   1
   2  11   4   16952     513   1
   3  11   4    1759     245   1
   4  11   4   42353     794   1
  -3  12   4    9966     664   1
  -2  12   4    1923     384   1
  -1  12   4    8908     519   1
   0 -12  -4   14300     644  -2
   0  12   4   14300     644   1
   1  12   4     825     329   1
   2  12   4    8705     497   1
  -3 -13   5    1278     281   1
  -2 -13   5     568     226   1
  -1 -13   5   16764     658   1
   0  13  -5     501     274  -2
   0 -13   5     501     274   1
   1 -13   5    2262     357   1
   2 -13   5     957     301   1
   3 -13   5     550     236   1
   4 -13   5   10765     549   1
  -5 -12   5    8969     496   1
  -4 -12   5    -173     231   1
  -3 -12   5   17663     492   1
  -2 -12   5     567     200   1
  -1 -12   5    3687     283   1
   0  12  -5   16584     558  -2
   0 -12   5   16584     558   1
   1 -12   5   13664     528   1
   2 -12   5   10598     402   1
   3 -12   5     186     206   1
   4 -12   5   15951     682   1
   5 -12   5   12093     547   1
  -6 -11   5    1399     274   1
  -5 -11   5    6923     404   1
  -4 -11   5    8190     407   1
  -3 -11   5      25     161   1
  -2 -11   5    8381     366   1
  -1 -11   5   14721     500   1
   0  11  -5   37288     654  -2
   0 -11   5   37288     654   1
   1 -11   5   22783     530   1
   2 -11   5    7525     342   1
   3 -11   5     680     211   1
   4 -11   5     276     225   1
   5 -11   5   27822     683   1
   6 -11   5    2215     306   1
  -7 -10   5    6339     397   1
  -6 -10   5    1243     230   1
  -5 -10   5    2920     302   1
  -4 -10   5   21968     492   1
  -3 -10   5   15277     471   1
  -2 -10   5   32320     553   1
  -1 -10   5    2209     208   1
   0  10  -5   29524     610  -2
   0 -10   5   29524     610   1
   1 -10   5   13167     369   1
   2 -10   5   21022     636   1
   3 -10   5    3311     244   1
   4 -10   5    4650     311   1
   5 -10   5    3408     305   1
   6 -10   5    9786     497   1
   7 -10   5    1478     395   1
  -8  -9   5    1006     243   1
  -7  -9   5    1825     266   1
  -6  -9   5   47558     777   1
  -5  -9   5   15053     550   1
  -4  -9   5   30528     519   1
  -3  -9   5   23077     387   1
  -2  -9   5   50551     594   1
  -1  -9   5    1605     148   1
   0   9  -5    4684     231  -2
   0  -9   5    4684     231   1
   1  -9   5   12815     292   1
   2  -9   5   23328     411   1
   3  -9   5     922     186   1
   4  -9   5    4290     284   1
   5  -9   5    2133     264   1
   6  -9   5   14568     554   1
   7  -9   5    1765     268   1
   8  -9   5    5095     366   1
  -8  -8   5   12675    1087   1
  -7  -8   5    9951     549   1
  -6  -8   5   20896     582   1
  -5  -8   5   14895     603   1
  -4  -8   5    2889     209   1
  -3  -8   5   56041     640   1
  -2  -8   5   13007     278   1
  -1  -8   5   14247    1007   1
   0   8  -5   49776     596  -2
   0  -8   5   49776     596   1
   1  -8   5   99226    1019   1
   2  -8   5   20605     356   1
   3  -8   5    3383     199   1
   4  -8   5   19680     531   1
   5  -8   5    4776     265   1
   6  -8   5   36097     655   1
   7  -8   5   11828     449   1
   8  -8   5    8787     542   1
  -9  -7   5     988     605   1
  -8  -7   5    1914     455   1
  -7  -7   5   19885     500   1
  -6  -7   5    4612    1073   1
  -5  -7   5   17817     372   1
  -4  -7   5    5756     191   1
  -3  -7   5   27719     397   1
  -2  -7   5   11281     254   1
  -1  -7   5    3266     142   1
   0   7  -5   30500     395  -2
   0  -7   5   30500     395   1
   1  -7   5    4633     187   1
   2  -7   5    2974     156   1
   3  -7   5   24239     383   1
   4  -7   5    9366     304   1
   5  -7   5   35744     572   1
   6   7  -6   38487    1073  -2
   6  -7   5   38487    1073   1
   7  -7   5   41893     817   1
   8  -7   5    5240     301   1
   9  -7   5    8244     421   1
  -9  -6   5    7328     716   1
  -8  -6   5    3677     496   1
  -7  -6   5   23511     665   1
  -6   6  -4   60151    1840  -2
  -6  -6   5   60151    1840   1
  -5  -6   5   41093     480   1
  -4  -6   5    1270     223   1
  -3  -6   5    6171     180   1
  -2  -6   5   54835     553   1
  -1  -6   5    2473     131   1
   0   6  -5   12678     231  -2
   0  -6   5   12678     231   1
   1  -6   5    7380     196   1
   2  -6   5   49138     521   1
   3  -6   5  233416    1943   1
   4  -6   5     277     126   1
   5  -6   5   52367     625   1
   6   6  -6    2074     252  -2
   6  -6   5    2074     252   1
   7  -6   5   13680     380   1
   8  -6   5    8750     334   1
   9  -6   5    3625     304   1
 -10  -5   5    1327     418   1
  -9  -5   5    8631     746   1
  -8  -5   5    1101     316   1
  -7  -5   5   25317     682   1
  -6   5  -4   43245    1564  -2
  -6  -5   5   43245    1564   1
  -5  -5   5    1092     126   1
  -4  -5   5    3626     754   1
  -3  -5   5     796      88   1
  -2  -5   5  224027    1706   1
  -1  -5   5   24312     513   1
   0   5  -5   65764     608  -2
   0  -5   5   65764     608   1
   1  -5   5  206944    1797   1
   2  -5   5  159739    1388   1
   3  -5   5   92703     872   1
   4  -5   5   28567     399   1
   5  -5   5    2265     143   1
   6   5  -6    9667     287  -2
   6  -5   5    9667     287   1
   7  -5   5    1494     208   1
   8  -5   5     505     175   1
   9  -5   5    4395     319   1
 -10  -4   5    1269     448   1
  -9  -4   5     422     402   1
  -8  -4   5     515     536   1
  -7  -4   5    1195     252   1
  -6   4  -4   14997     364  -2
  -6  -4   5   14997     364   1
  -5  -4   5    3475     236   1
  -4  -4   5    4585     336   1
  -3  -4   5   35829     368   1
  -2  -4   5  143114    1117   1
  -1  -4   5  243474    2015   1
   0   4  -5  109385     897  -2
   0  -4   5  109385     897   1
   1  -4   5   14690     339   1
   2  -4   5   46196     511   1
   3  -4   5   63466     647   1
   4  -4   5   33648     417   1
   5  -4   5    3958     297   1
   6   4  -6    3565     180  -2
   6  -4   5    3565     180   1
   7  -4   5   30208     475   1
   8  -4   5   11757     356   1
   9  -4   5    6145     299   1
  10  -4   5    4244     306   1
 -10  -3   5    6690     604   1
  -9  -3   5    3639     520   1
  -8  -3   5    5090     546   1
  -7  -3   5    2097     250   1
  -6   3  -4   28002     456  -2
  -6  -3   5   28002     456   1
  -5   3  -4   89041     949  -2
  -5  -3   5   89041     949   1
  -4  -3   5    2614     128   1
  -3  -3   5  175111    1339   1
  -2  -3   5   82441     661   1
  -1  -3   5  297588    2105   1
   0   3  -5  564496    4275  -2
   0  -3   5  564496    4275   1
   1  -3   5   40896     483   1
   2  -3   5   63424     624   1
   3  -3   5  105710     971   1
   4  -3   5   78371     820   1
   5   3  -6   35840     528  -2
   5  -3   5   35840     528   1
   6   3  -6     376     106  -2
   6  -3   5     376     106   1
   7  -3   5   11816     292   1
   8  -3   5    8695     281   1
   9  -3   5    3893     260   1
  10  -3   5    3466     306   1
 -10  -2   5   10681     719   1
  -9  -2   5    1151     361   1
  -8  -2   5   20223     944   1
  -7  -2   5    1384     152   1
  -6   2  -4   21379     474  -2
  -6  -2   5   21379     474   1
  -5   2  -4  288516    2925  -2
  -5  -2   5  288516    2925   1
  -4  -2   5    4902     145   1
  -3  -2   5  192726    1462   1
  -2  -2   5   52093     438   1
  -1  -2   5    4975     252   1
   0   2  -5  602423    4440  -2
   0  -2   5  602423    4440   1
   1  -2   5  169056    1303   1
   2  -2   5   60431     572   1
   3  -2   5   90804     820   1
   4  -2   5    7947     824   1
   5   2  -6    2261     126  -2
   5  -2   5    2261     126   1
   6   2  -6   17053     526  -2
   6  -2   5   17053     526   1
   7  -2   5   43515     511   1
   8  -2   5    3113     175   1
   9  -2   5    1058     179   1
  10  -2   5    3833     289   1
 -10  -1   5    4690    1019   1
  -9  -1   5     743     232   1
  -8  -1   5   12370     434   1
  -7  -1   5   68987     877   1
  -6   1  -4    4717     204  -2
  -6  -1   5    4717     204   1
  -5   1  -4  143985    1336  -2
  -5  -1   5  143985    1336   1
  -4  -1   5  218019    1727   1
  -3  -1   5   91964     812   1
  -2  -1   5   48569     461   1
  -1  -1   5  100009    1114   1
   0   1  -5   25276     265  -2
   0  -1   5   25276     265   1
   1  -1   5  171672    1420   1
   2  -1   5  181416    1510   1
   3  -1   5    7138     151   1
   4  -1   5   22517     612   1
   5   1  -6  144007    1130  -2
   5  -1   5  144007    1130   1
   6   1  -6   37075     754  -2
   6  -1   5   37075     754   1
   7  -1   5   46537     567   1
   8  -1   5    1197     169   1
   9  -1   5     507     168   1
  10  -1   5     412     204   1
 -10   0   5    3968     367   1
  -9   0   5   18350     509   1
  -8   0   5    2318     216   1
  -7   0   5    4538     209   1
  -6   0  -4   88011    1162  -2
  -6   0   5   88011    1162   1
  -5   0  -4    8052     199  -2
  -5   0   5    8052     199   1
  -4   0   5  167262    1777   1
  -3   0   5    6828     136   1
  -2   0   5  144851    1189   1
  -1   0   5   39887     546   1
   0   0  -5    5269     134  -2
   0   0   5    5269     134   1
   1   0   5   59001     562   1
   2   0   5   40082     432   1
   3   0   5  151581    1300   1
   4   0   5   24878     299   1
   5   0  -6  313015    2579  -2
   5   0   5  313015    2579   1
   6   0  -6    2154     132  -2
   6   0   5    2154     132   1
   7   0   5    9437     343   1
   8   0   5   14376     374   1
   9   0   5    7209     331   1
  10   0   5     930     199   1
 -10   1   5     184     231   1
  -9   1   5    1171     211   1
  -8   1   5   62046     928   1
  -7   1   5   58891     850   1
  -6   1   5    7175     333   1
  -5  -1  -4   19911     303  -2
  -5   1   5   19911     303   1
  -4   1   5   26221     523   1
  -3   1   5   21523     281   1
  -2   1   5  185120    1685   1
  -1   1   5    7562     697   1
   0  -1  -5  183212    1659  -2
   0   1   5  183212    1659   1
   1   1   5  379444    3326   1
   2   1   5  109305    1015   1
   3   1   5  115830    1043   1
   4   1   5    3654     131   1
   5  -1  -6  131284    1204  -2
   5   1   5  131284    1204   1
   6   1   5   46691     867   1
   7   1   5   27827     538   1
   8   1   5   38914     635   1
   9   1   5    5406     284   1
  10   1   5    2531     414   1
 -10   2   5    4151     345   1
  -9   2   5   24685     671   1
  -8   2   5   68168    1157   1
  -7   2   5   16633     324   1
  -6   2   5    1760     146   1
  -5  -2  -4   18941     603  -2
  -5   2   5   18941     603   1
  -4   2   5   12773     320   1
  -3   2   5    8680     186   1
  -2   2   5   67853     661   1
  -1   2   5  420392    3691   1
   0  -2  -5  172526    1533  -2
   0   2   5  172526    1533   1
   1   2   5  439503    5214   1
   2   2   5   68210     722   1
   3   2   5    6854     177   1
   4   2   5  133058    1133   1
   5  -2  -6   16229     273  -2
   5   2   5   16229     273   1
   6   2   5   31753     479   1
   7   2   5   21434     488   1
   8   2   5   11991     369   1
   9   2   5     378     176   1
  10   2   5    5296     498   1
 -10   3   5   11530     582   1
  -9   3   5     655     244   1
  -8   3   5   14778     461   1
  -7   3   5   34777     569   1
  -6   3   5    1096     146   1
  -5  -3  -4   39912     696  -2
  -5   3   5   39912     696   1
  -4   3   5   35178     449   1
  -3   3   5  284870    2572   1
  -2   3   5    1612     116   1
  -1   3   5  131658    1182   1
   0  -3  -5  123692    1183  -2
   0   3   5  123692    1183   1
   1   3   5   63366    1302   1
   2   3   5   18459     257   1
   3   3   5    7484     170   1
   4   3   5   54786     543   1
   5  -3  -6   23620     467  -2
   5   3   5   23620     467   1
   6   3   5    7982     239   1
   7   3   5    1275     184   1
   8   3   5    6334     338   1
   9   3   5   14815     656   1
 -10   4   5     161     858   1
  -9   4   5   11715     572   1
  -8   4   5     514     200   1
  -7   4   5   78853    1156   1
  -6   4   5    3660     210   1
  -5  -4  -4    9673     278  -2
  -5   4   5    9673     278   1
  -4   4   5   49940     600   1
  -3   4   5   70487     728   1
  -2   4   5   19348     307   1
  -1   4   5   17786     279   1
   0  -4  -5  152375    1405  -2
   0   4   5  152375    1405   1
   1   4   5   34820     434   1
   2   4   5   50119     548   1
   3   4   5   60782     652   1
   4   4   5    6634     309   1
   5  -4  -6   94422    2004  -2
   5   4   5   94422    2004   1
   6   4   5    1788     131   1
   7   4   5   12467     449   1
   8   4   5     520     197   1
   9   4   5   16147     712   1
  -9   5   5    5228     350   1
  -8   5   5    8125     463   1
  -7   5   5   22276     482   1
  -6   5   5   20692     525   1
  -5  -5  -4   37091     573  -2
  -5   5   5   37091     573   1
  -4   5   5   24928     391   1
  -3   5   5  107848    1167   1
  -2   5   5  138592    1367   1
  -1   5   5    7386     222   1
   0  -5  -5  172673    1638  -2
   0   5   5  172673    1638   1
   1   5   5   17519     279   1
   2   5   5   44694     505   1
   3   5   5   18356     303   1
   4   5   5    8634     238   1
   5  -5  -6   53120     811  -2
   5   5   5   53120     811   1
   6   5   5   11804     309   1
   7   5   5    9667     344   1
   8   5   5    7669     449   1
   9   5   5   14266     486   1
  -9   6   5   11825     468   1
  -8   6   5    8506     427   1
  -7   6   5   10855     567   1
  -6   6   5   19058     552   1
  -5  -6  -4   17930     462  -2
  -5   6   5   17930     462   1
  -4   6   5   48789     670   1
  -3   6   5  100964    1055   1
  -2   6   5   80034     970   1
  -1   6   5    5728     236   1
   0  -6  -5    9661     256  -2
   0   6   5    9661     256   1
   1   6   5    2123     157   1
   2   6   5    1399     125   1
   3   6   5    4074     179   1
   4   6   5   16917     298   1
   5  -6  -6    4426     208  -2
   5   6   5    4426     208   1
   6   6   5   19160     365   1
   7   6   5    5529     306   1
   8   6   5    4273     327   1
  -8   7   5    8809     414   1
  -7   7   5    2339     361   1
  -6   7   5   19444     576   1
  -5  -7  -4    9238     546  -2
  -5   7   5    9238     546   1
  -4   7   5   21112     453   1
  -3   7   5   11051     364   1
  -2   7   5   11429     324   1
  -1   7   5   33858     651   1
   0  -7  -5   24619     401  -2
   0   7   5   24619     401   1
   1   7   5   87247     900   1
   2   7   5    5754     221   1
   3   7   5    4143     206   1
   4   7   5   16660     325   1
   5  -7  -6    2318     205  -2
   5   7   5    2318     205   1
   6   7   5   32023     521   1
   7   7   5     641     212   1
   8   7   5    4134     315   1
  -7   8   5   16730     567   1
  -6   8   5   27515     848   1
  -5  -8  -4   25374     610  -2
  -5   8   5   25374     610   1
  -4   8   5     740     200   1
  -3   8   5   18363     556   1
  -2   8   5    7458     391   1
  -1   8   5  147613    1622   1
   0  -8  -5   21095     435  -2
   0   8   5   21095     435   1
   1   8   5   45435    2342   1
   2   8   5   29483     474   1
   3   8   5    2758     201   1
   4   8   5   13015     316   1
   5  -8  -6    3533     236  -2
   5   8   5    3533     236   1
   6   8   5   20136     428   1
   7   8   5    5632     338   1
  -7   9   5    3371     406   1
  -6   9   5    1893     315   1
  -5  -9  -4    9493     406  -2
  -5   9   5    9493     406   1
  -4   9   5     338     231   1
  -3   9   5   18235     608   1
  -2   9   5    2158     303   1
  -1   9   5    6190     574   1
   0  -9  -5   13052     464  -2
   0   9   5   13052     464   1
   1   9   5     675     167   1
   2   9   5    1535     191   1
   3   9   5   18580     406   1
   4   9   5    3037     213   1
   5  -9  -6    6242     309  -2
   5   9   5    6242     309   1
   6   9   5    1740     222   1
  -6  10   5    1825     353   1
  -5 -10  -4    9607     606  -2
  -5  10   5    9607     606   1
  -4  10   5    6448     426   1
  -3  10   5     333     271   1
  -2  10   5   15699     713   1
  -1  10   5     777     274   1
   0 -10  -5    2262     272  -2
   0  10   5    2262     272   1
   1  10   5    1336     231   1
   2  10   5    1942     231   1
   3  10   5   12208     397   1
   4  10   5    9229     377   1
   5 -10  -6    2959     320  -2
   5  10   5    2959     320   1
  -4  11   5   40341     891   1
  -3  11   5    4738     459   1
  -2  11   5   15996     777   1
  -1  11   5    6275     469   1
   0 -11  -5   20298     679  -2
   0  11   5   20298     679   1
   1  11   5    4137     379   1
   2  11   5    8392     489   1
   3  11   5   17344     599   1
  -1  12   5    1167     370   1
   0 -12  -5     997     376  -2
   0  12   5     997     376   1
   1  12   5    -590     804   1
  -3 -13   6     331     252   1
  -2 -13   6     935     246   1
  -1 -13   6    1591     273   1
   0  13  -6    8025     430  -2
   0 -13   6    8025     430   1
   1 -13   6   11125     594   1
   2 -13   6    -175     256   1
   3 -13   6    1090     268   1
   4 -13   6    8313    1502   1
  -5 -12   6    2176     301   1
  -4 -12   6    7696     442   1
  -3 -12   6   22111     487   1
  -2 -12   6    1294     234   1
  -1 -12   6    8938     527   1
   0  12  -6    7320     401  -2
   0 -12   6    7320     401   1
   1 -12   6   47640     903   1
   2 -12   6    7330     439   1
   3 -12   6   16540     549   1
   4 -12   6   21967     614   1
   5 -12   6    7158     455   1
  -6 -11   6    2528     308   1
  -5 -11   6   18287     790   1
  -4 -11   6     899     217   1
  -3 -11   6   40837     637   1
  -2 -11   6    9887     403   1
  -1 -11   6   19030     653   1
   0  11  -6    5521     299  -2
   0 -11   6    5521     299   1
   1 -11   6   41220     743   1
   2 -11   6   56025     893   1
   3 -11   6    7977     417   1
   4 -11   6   20014     549   1
   5 -11   6    1205     270   1
   6 -11   6     220     255   1
  -7 -10   6   14053     584   1
  -6 -10   6    1846     267   1
  -5 -10   6    4356     282   1
  -4 -10   6   33345     613   1
  -3 -10   6   32648     536   1
  -2 -10   6   17103     406   1
  -1 -10   6   13962     384   1
   0  10  -6   51116     760  -2
   0 -10   6   51116     760   1
   1 -10   6   16725     380   1
   2 -10   6   72694    1042   1
   3 -10   6    3088     263   1
   4 -10   6    2942     253   1
   5 -10   6   24574     596   1
   6 -10   6    2239     278   1
   7 -10   6    8349     542   1
  -8  -9   6    2412     285   1
  -7  -9   6   20970     680   1
  -6  -9   6    5787     338   1
  -5  -9   6     768     204   1
  -4  -9   6   47400     643   1
  -3  -9   6   20642     386   1
  -2  -9   6   48713     596   1
  -1  -9   6    2206     169   1
   0   9  -6   52790     590  -2
   0  -9   6   52790     590   1
   1  -9   6    1631     163   1
   2  -9   6   49499     716   1
   3  -9   6    6371     308   1
   4  -9   6    2742     258   1
   5  -9   6   23462     526   1
   6  -9   6    1322     226   1
   7  -9   6    7017     438   1
   8  -9   6     578     250   1
  -8  -8   6     350     332   1
  -7  -8   6    9794     416   1
  -6  -8   6   53871     836   1
  -5  -8   6   16670     408   1
  -4  -8   6   53592     668   1
  -3  -8   6    2984     170   1
  -2  -8   6   23708     386   1
  -1  -8   6   16035     319   1
   0   8  -6    8742     283  -2
   0  -8   6    8742     283   1
   1  -8   6    2026     187   1
   2  -8   6   11924     318   1
   3  -8   6   22068     377   1
   4  -8   6    1204     157   1
   5  -8   6   39992     604   1
   6   8  -7   15730     447  -2
   6  -8   6   15730     447   1
   7  -8   6     869     242   1
   8  -8   6    3612     321   1
  -9  -7   6     109     518   1
  -8  -7   6   13848     783   1
  -7  -7   6    2271     227   1
  -6   7  -5  106158    1307  -2
  -6  -7   6  106158    1307   1
  -5  -7   6   15311     372   1
  -4  -7   6    1141     118   1
  -3  -7   6   22811     357   1
  -2  -7   6    3348     160   1
  -1  -7   6   64841     954   1
   0   7  -6   65854     649  -2
   0  -7   6   65854     649   1
   1  -7   6  115992    1145   1
   2  -7   6    5012     196   1
   3  -7   6   54884     618   1
   4  -7   6  146755    1317   1
   5  -7   6   32482     517   1
   6   7  -7  108272    1369  -2
   6  -7   6  108272    1369   1
   7  -7   6    2828     341   1
   8  -7   6    2746     263   1
   9  -7   6    2381     297   1
  -9  -6   6    9452    1223   1
  -8  -6   6   25223    1067   1
  -7  -6   6    7059     361   1
  -6   6  -5   47201     700  -2
  -6  -6   6   47201     700   1
  -5  -6   6   18441     348   1
  -4  -6   6   12758     267   1
  -3  -6   6   77531     799   1
  -2  -6   6   10869     217   1
  -1  -6   6  188341    1586   1
   0   6  -6   31975     374  -2
   0  -6   6   31975     374   1
   1  -6   6   40883     667   1
   2  -6   6  190872    1699   1
   3  -6   6    9331     241   1
   4  -6   6  125118    1180   1
   5  -6   6   38293     496   1
   6   6  -7   25646     449  -2
   6  -6   6   25646     449   1
   7  -6   6   15572     397   1
   8  -6   6    3221     301   1
   9  -6   6    4167     316   1
 -10  -5   6   22295    1250   1
  -9  -5   6   11866     918   1
  -8  -5   6    6706     594   1
  -7  -5   6     519     249   1
  -6   5  -5   13515     368  -2
  -6  -5   6   13515     368   1
  -5  -5   6    8200     265   1
  -4  -5   6   25374     402   1
  -3  -5   6   26325     321   1
  -2  -5   6   19933     272   1
  -1  -5   6  104699     906   1
   0   5  -6  196597    1519  -2
   0  -5   6  196597    1519   1
   1  -5   6   36640     847   1
   2  -5   6  138305    1256   1
   3  -5   6   16420     368   1
   4  -5   6   11251     248   1
   5  -5   6   12117     284   1
   6   5  -7   12104     317  -2
   6  -5   6   12104     317   1
   7  -5   6   37315     594   1
   8  -5   6      34     162   1
   9  -5   6    3335     244   1
 -10  -4   6    3783     615   1
  -9  -4   6   14536     854   1
  -8  -4   6   11395     891   1
  -7  -4   6    7022     607   1
  -6   4  -5   13270     332  -2
  -6  -4   6   13270     332   1
  -5  -4   6   26961     431   1
  -4  -4   6   16032     446   1
  -3  -4   6  141880    1155   1
  -2  -4   6   59092     520   1
  -1  -4   6   42200    1149   1
   0   4  -6 1003354    7220  -2
   0  -4   6 1003354    7220   1
   1  -4   6  251399    1850   1
   2  -4   6   18999     282   1
   3  -4   6  129766    1189   1
   4  -4   6   29528     388   1
   5  -4   6   23126     476   1
   6   4  -7   22187     391  -2
   6  -4   6   22187     391   1
   7  -4   6  104809    1136   1
   8  -4   6    3928     212   1
   9  -4   6    2182     192   1
  10  -4   6    3905     321   1
 -10  -3   6    5760     604   1
  -9  -3   6    8768    1060   1
  -8  -3   6   22070    1548   1
  -7  -3   6   11769     469   1
  -6   3  -5    5060     233  -2
  -6  -3   6    5060     233   1
  -5   3  -5   98005     921  -2
  -5  -3   6   98005     921   1
  -4  -3   6  185720    1548   1
  -3  -3   6    6387     202   1
  -2  -3   6  659998    4676   1
  -1  -3   6  238816    1917   1
   0   3  -6  292088    2267  -2
   0  -3   6  292088    2267   1
   1  -3   6  213125    1770   1
   2  -3   6   34630     439   1
   3  -3   6  163698    1448   1
   4  -3   6   33162     640   1
   5  -3   6   20658     340   1
   6   3  -7   12725     254  -2
   6  -3   6   12725     254   1
   7  -3   6  104999    1037   1
   8  -3   6   30976     511   1
   9  -3   6    1514     196   1
  10  -3   6    7838     439   1
 -10  -2   6     300     351   1
  -9  -2   6   40589    1386   1
  -8  -2   6    5790     369   1
  -7  -2   6     393     158   1
  -6   2  -5   50291     647  -2
  -6  -2   6   50291     647   1
  -5   2  -5    5100     178  -2
  -5  -2   6    5100     178   1
  -4  -2   6  325883    2540   1
  -3  -2   6   58521     527   1
  -2  -2   6   30997     330   1
  -1  -2   6  326657    2405   1
   0   2  -6  269832    2043  -2
   0  -2   6  269832    2043   1
   1  -2   6  175804    1756   1
   2  -2   6  119096    1075   1
   3  -2   6    1345     106   1
   4  -2   6  118360    1119   1
   5   2  -7   37276     814  -2
   5  -2   6   37276     814   1
   6   2  -7   12860     223  -2
   6  -2   6   12860     223   1
   7  -2   6   29735     435   1
   8  -2   6   63417     777   1
   9  -2   6    9966     366   1
  10  -2   6    2993     274   1
 -10  -1   6     172     527   1
  -9  -1   6    4288     256   1
  -8  -1   6   67321    1053   1
  -7  -1   6   27858     459   1
  -6   1  -5   69479     788  -2
  -6  -1   6   69479     788   1
  -5   1  -5  147338    1379  -2
  -5  -1   6  147338    1379   1
  -4  -1   6  128843    1070   1
  -3  -1   6  189176    1538   1
  -2  -1   6  104193     908   1
  -1  -1   6  218651    1756   1
   0   1  -6  338153    2663  -2
   0  -1   6  338153    2663   1
   1  -1   6   13653     991   1
   2  -1   6   13322     217   1
   3  -1   6    7152     189   1
   4  -1   6  134955    1181   1
   5   1  -7   10821     500  -2
   5  -1   6   10821     500   1
   6   1  -7   13767     273  -2
   6  -1   6   13767     273   1
   7  -1   6   11857     284   1
   8  -1   6   61300     753   1
   9  -1   6   27261     560   1
  10  -1   6    6194     389   1
 -10   0   6     667     230   1
  -9   0   6   20213     540   1
  -8   0   6   99968    1309   1
  -7   0   6   48839     683   1
  -6   0  -5     349     108  -2
  -6   0   6     349     108   1
  -5   0  -5  241900    1929  -2
  -5   0   6  241900    1929   1
  -4   0   6    3849     146   1
  -3   0   6   12591     211   1
  -2   0   6   99478     886   1
  -1   0   6   49529     503   1
   0   0  -6    6762     239  -2
   0   0   6    6762     239   1
   1   0   6   12695     400   1
   2   0   6   47239     523   1
   3   0   6   84178     847   1
   4   0   6  243127    2035   1
   5   0  -7   18808     274  -2
   5   0   6   18808     274   1
   6   0   6     858     118   1
   7   0   6   58854     725   1
   8   0   6   37165     650   1
   9   0   6    6320     370   1
  10   0   6    7226     408   1
 -10   1   6    1276     330   1
  -9   1   6    3223     258   1
  -8   1   6    3761     270   1
  -7   1   6   42741     693   1
  -6   1   6   72473     771   1
  -5  -1  -5   63374     626  -2
  -5   1   6   63374     626   1
  -4   1   6   40168     419   1
  -3   1   6    5645     180   1
  -2   1   6   31689     378   1
  -1   1   6     866     196   1
   0  -1  -6  580761    5413  -2
   0   1   6  580761    5413   1
   1   1   6   58741     619   1
   2   1   6   84308     822   1
   3   1   6   90011     826   1
   4   1   6  118499    1032   1
   5  -1  -7  123017    1221  -2
   5   1   6  123017    1221   1
   6   1   6    1437     133   1
   7   1   6    7935     275   1
   8   1   6     281     173   1
   9   1   6   11139     414   1
  10   1   6   18437     547   1
 -10   2   6    2081     276   1
  -9   2   6    1895     271   1
  -8   2   6    7397     418   1
  -7   2   6  106369    1367   1
  -6   2   6    8089     267   1
  -5  -2  -5   13946     252  -2
  -5   2   6   13946     252   1
  -4   2   6  130204    1337   1
  -3   2   6    1373     109   1
  -2   2   6    1110     107   1
  -1   2   6   31884     411   1
   0  -2  -6  395023    3386  -2
   0   2   6  395023    3386   1
   1   2   6   29693     388   1
   2   2   6  129594    1198   1
   3   2   6   60077     600   1
   4   2   6    1969     129   1
   5  -2  -7  120199    1168  -2
   5   2   6  120199    1168   1
   6   2   6   57570     678   1
   7   2   6     101     175   1
   8   2   6   15567     443   1
   9   2   6    8786     434   1
 -10   3   6    1264     268   1
  -9   3   6    6068     390   1
  -8   3   6    5566     310   1
  -7   3   6   84794    1150   1
  -6   3   6   12033     312   1
  -5  -3  -5   73947     894  -2
  -5   3   6   73947     894   1
  -4   3   6   24873     596   1
  -3   3   6   72074     731   1
  -2   3   6   23253     344   1
  -1   3   6   79462     775   1
   0  -3  -6  428590    3575  -2
   0   3   6  428590    3575   1
   1   3   6   95678     901   1
   2   3   6   39586     476   1
   3   3   6  123298    1134   1
   4   3   6   84192     809   1
   5  -3  -7   26058     370  -2
   5   3   6   26058     370   1
   6   3   6   28559     428   1
   7   3   6   15906     413   1
   8   3   6   26504     591   1
   9   3   6    5821     407   1
  -9   4   6     161     241   1
  -8   4   6    7826     418   1
  -7   4   6    9492     445   1
  -6   4   6   10799     392   1
  -5  -4  -5  245163    2293  -2
  -5   4   6  245163    2293   1
  -4   4   6   52037     703   1
  -3   4   6  259902    2338   1
  -2   4   6    3072     165   1
  -1   4   6  152703    1771   1
   0  -4  -6     516     100  -2
   0   4   6     516     100   1
   1   4   6  203014    1883   1
   2   4   6  179867    1643   1
   3   4   6   28553     387   1
   4   4   6   13949     276   1
   5  -4  -7    4920     185  -2
   5   4   6    4920     185   1
   6   4   6  105244    1151   1
   7   4   6   30109     582   1
   8   4   6    3971     324   1
   9   4   6    3228     475   1
  -9   5   6    3919     344   1
  -8   5   6    8154     439   1
  -7   5   6   36924     748   1
  -6   5   6    7305     341   1
  -5  -5  -5  157583    1815  -2
  -5   5   6  157583    1815   1
  -4   5   6     887     145   1
  -3   5   6  129517    1359   1
  -2   5   6    5066     209   1
  -1   5   6    2494     220   1
   0  -5  -6   73125     788  -2
   0   5   6   73125     788   1
   1   5   6   52996     596   1
   2   5   6   76587     787   1
   3   5   6    2839     161   1
   4   5   6   38723     466   1
   5  -5  -7   21753     387  -2
   5   5   6   21753     387   1
   6   5   6   43686     657   1
   7   5   6   18150     510   1
   8   5   6      41     200   1
  -8   6   6    1726     354   1
  -7   6   6   17273     580   1
  -6   6   6     947     218   1
  -5  -6  -5   16148     434  -2
  -5   6   6   16148     434   1
  -4   6   6    1182     194   1
  -3   6   6    3403     204   1
  -2   6   6   49079     679   1
  -1   6   6    2101     184   1
   0  -6  -6   13575     289  -2
   0   6   6   13575     289   1
   1   6   6     -17     109   1
   2   6   6   96695     968   1
   3   6   6   10693     297   1
   4   6   6    3564     200   1
   5  -6  -7    7108     290  -2
   5   6   6    7108     290   1
   6   6   6    3135     239   1
   7   6   6   11758     511   1
   8   6   6    6466     387   1
  -8   7   6     396     236   1
  -7   7   6   12599     588   1
  -6   7   6   12088     763   1
  -5  -7  -5    4878     319  -2
  -5   7   6    4878     319   1
  -4   7   6   16124     435   1
  -3   7   6     410     167   1
  -2   7   6   56116     805   1
  -1   7   6   50489     744   1
   0  -7  -6   99676    1213  -2
   0   7   6   99676    1213   1
   1   7   6    3864     804   1
   2   7   6   35319     498   1
   3   7   6   18005     390   1
   4   7   6   13030     350   1
   5  -7  -7   34361     563  -2
   5   7   6   34361     563   1
   6   7   6    1758     192   1
   7   7   6    9184     417   1
  -7   8   6    1701     332   1
  -6   8   6   17249     651   1
  -5  -8  -5     931     260  -2
  -5   8   6     931     260   1
  -4   8   6   11974     526   1
  -3   8   6    6967     397   1
  -2   8   6  136478    1846   1
  -1   8   6   55055     825   1
   0  -8  -6   21801     469  -2
   0   8   6   21801     469   1
   1   8   6   32152     542   1
   2   8   6   13054     504   1
   3   8   6   50305     649   1
   4   8   6    1745     173   1
   5  -8  -7   15722     422  -2
   5   8   6   15722     422   1
   6   8   6    5182     303   1
   7   8   6   10870    1582   1
  -6   9   6    1068     347   1
  -5  -9  -5    2960     342  -2
  -5   9   6    2960     342   1
  -4   9   6    9918     506   1
  -3   9   6   13309     541   1
  -2   9   6    5831     410   1
  -1   9   6   94219    1412   1
   0  -9  -6   37688     760  -2
   0   9   6   37688     760   1
   1   9   6   24584    1250   1
   2   9   6   24216     473   1
   3   9   6   18103     403   1
   4   9   6    4494     327   1
   5  -9  -7    1303     244  -2
   5   9   6    1303     244   1
   6   9   6   10363     406   1
  -5 -10  -5    6627     452  -2
  -5  10   6    6627     452   1
  -4  10   6    4118     412   1
  -3  10   6   11496     568   1
  -2  10   6    5202     415   1
  -1  10   6   27440     724   1
   0 -10  -6   41059     862  -2
   0  10   6   41059     862   1
   1  10   6   13880     734   1
   2  10   6   14555     471   1
   3  10   6    3703     274   1
   4  10   6    3509     259   1
  -3  11   6   10815     619   1
  -2  11   6    1592     355   1
  -1  11   6    5535     448   1
   0 -11  -6   38082     825  -2
   0  11   6   38082     825   1
   1  11   6    5972     430   1
   2  11   6    1992     329   1
   3  11   6     -11     257   1
  -3 -13   7    4519     367   1
  -2 -13   7   14016     519   1
  -1 -13   7    8208     460   1
   0  13  -7    2896     321  -2
   0 -13   7    2896     321   1
   1 -13   7   18203     649   1
   2 -13   7      22     254   1
   3 -13   7   17794     584   1
  -5 -12   7    2202     296   1
  -4 -12   7   10656     472   1
  -3 -12   7    8213     407   1
  -2 -12   7    5218     322   1
  -1 -12   7   15718     471   1
   0  12  -7    3662     322  -2
   0 -12   7    3662     322   1
   1 -12   7   23262     602   1
   2 -12   7     195     233   1
   3 -12   7    3330     343   1
   4 -12   7    1995     301   1
   5 -12   7    6618     445   1
  -6 -11   7     427     252   1
  -5 -11   7    6351     676   1
  -4 -11   7   21412     528   1
  -3 -11   7     832     231   1
  -2 -11   7    2925     258   1
  -1 -11   7   46143     755   1
   0  11  -7    1663     228  -2
   0 -11   7    1663     228   1
   1 -11   7   51945     746   1
   2 -11   7   12831     480   1
   3 -11   7    4437     349   1
   4 -11   7    4114     347   1
   5 -11   7    8281     459   1
   6 -11   7   14045     606   1
  -7 -10   7    6264     390   1
  -6 -10   7    4395     398   1
  -5 -10   7   23300     521   1
  -4 -10   7   13409     428   1
  -3 -10   7   29089     503   1
  -2 -10   7    8376     347   1
  -1 -10   7   57007     790   1
   0  10  -7   26183     470  -2
   0 -10   7   26183     470   1
   1 -10   7   44597     821   1
   2 -10   7   20260     530   1
   3 -10   7    -197     197   1
   4 -10   7    9606     453   1
   5 -10   7    1878     244   1
   6 -10   7   18622     604   1
   7 -10   7    1126     271   1
  -8  -9   7     341     259   1
  -7  -9   7   10532     556   1
  -6  -9   7   10924     421   1
  -5  -9   7   18925     491   1
  -4  -9   7    1145     168   1
  -3  -9   7   14755     500   1
  -2  -9   7    5937     254   1
  -1  -9   7    2298     189   1
   0   9  -7     322     145  -2
   0  -9   7     322     145   1
   1  -9   7   18113     369   1
   2  -9   7    1693     202   1
   3  -9   7   24106     543   1
   4  -9   7    1436     210   1
   5  -9   7   21898     566   1
   6   9  -8   20674     558  -2
   6  -9   7   20674     558   1
   7  -9   7   10039     452   1
   8  -9   7     877     495   1
  -8  -8   7     830     234   1
  -7  -8   7   19974     557   1
  -6   8  -6    3466     243  -2
  -6  -8   7    3466     243   1
  -5  -8   7   15761     390   1
  -4  -8   7   14631     314   1
  -3  -8   7    6269     238   1
  -2  -8   7    1230     136   1
  -1  -8   7    1903     144   1
   0   8  -7   28875     462  -2
   0  -8   7   28875     462   1
   1  -8   7    3285     183   1
   2  -8   7    8325     275   1
   3  -8   7  107762    1170   1
   4  -8   7    6682     296   1
   5  -8   7   28340     553   1
   6   8  -8     535     193  -2
   6  -8   7     535     193   1
   7  -8   7   16607     506   1
   8  -8   7    2463     294   1
  -9  -7   7   12873    1120   1
  -8  -7   7    3466     549   1
  -7  -7   7   47790     811   1
  -6   7  -6   32068    1482  -2
  -6  -7   7   32068    1482   1
  -5  -7   7   26693     484   1
  -4  -7   7   52712    1221   1
  -3  -7   7     274     110   1
  -2  -7   7    9656     256   1
  -1  -7   7     172     104   1
   0   7  -7    3111     156  -2
   0  -7   7    3111     156   1
   1  -7   7    4222     175   1
   2  -7   7  123697    1191   1
   3  -7   7  226025    2296   1
   4  -7   7    2657     209   1
   5  -7   7   45058     673   1
   6   7  -8    9071     356  -2
   6  -7   7    9071     356   1
   7  -7   7    7464     335   1
   8  -7   7    6886     375   1
   9  -7   7    3283     616   1
  -9  -6   7   33458    2011   1
  -8  -6   7    5082     660   1
  -7  -6   7   22084     744   1
  -6   6  -6   25371     459  -2
  -6  -6   7   25371     459   1
  -5  -6   7   19525     456   1
  -4  -6   7   31940     696   1
  -3  -6   7    7227     256   1
  -2  -6   7     113      92   1
  -1  -6   7   13473     483   1
   0   6  -7   84246     758  -2
   0  -6   7   84246     758   1
   1  -6   7   58878     590   1
   2  -6   7    2831     143   1
   3  -6   7  270904    2440   1
   4  -6   7   68313     821   1
   5  -6   7   29073     560   1
   6   6  -8   13360     361  -2
   6  -6   7   13360     361   1
   7  -6   7     252     166   1
   8  -6   7   17421     401   1
   9  -6   7     303     193   1
  -9  -5   7    3217     545   1
  -8  -5   7    5318     567   1
  -7  -5   7     574     232   1
  -6   5  -6    2717     208  -2
  -6  -5   7    2717     208   1
  -5  -5   7   40012     498   1
  -4  -5   7    7399     178   1
  -3  -5   7   24809     313   1
  -2  -5   7    6770     193   1
  -1  -5   7   60889     571   1
   0   5  -7  159342    1232  -2
   0  -5   7  159342    1232   1
   1  -5   7   11809     411   1
   2  -5   7   53157     583   1
   3  -5   7   52453     628   1
   4  -5   7   22994     617   1
   5  -5   7  169146    1514   1
   6   5  -8   40851     577  -2
   6  -5   7   40851     577   1
   7  -5   7   12952     331   1
   8  -5   7   10200     334   1
   9  -5   7    8340     317   1
 -10  -4   7   10496     925   1
  -9  -4   7    6214     632   1
  -8  -4   7     432     378   1
  -7  -4   7    8136     417   1
  -6   4  -6    4077     216  -2
  -6  -4   7    4077     216   1
  -5  -4   7   78440     791   1
  -4  -4   7    1505      96   1
  -3  -4   7    4871     150   1
  -2  -4   7  176877    1371   1
  -1  -4   7   96123     783   1
   0   4  -7   10012     190  -2
   0  -4   7   10012     190   1
   1  -4   7   14399     494   1
   2  -4   7    3290     137   1
   3  -4   7    2984     153   1
   4  -4   7  137408    1306   1
   5  -4   7   92870     984   1
   6   4  -8   16204     362  -2
   6  -4   7   16204     362   1
   7  -4   7     797     138   1
   8  -4   7    9585     307   1
   9  -4   7    3710     222   1
 -10  -3   7     -61     345   1
  -9  -3   7     913     380   1
  -8  -3   7     695     337   1
  -7  -3   7    4728     253   1
  -6   3  -6     431     110  -2
  -6  -3   7     431     110   1
  -5  -3   7   61150     685   1
  -4  -3   7   82534     721   1
  -3  -3   7   33018     353   1
  -2  -3   7    2572     113   1
  -1  -3   7   90500     764   1
   0   3  -7  205373    1598  -2
   0  -3   7  205373    1598   1
   1  -3   7    6218     482   1
   2  -3   7   22529     279   1
   3  -3   7     534      96   1
   4  -3   7   81938     812   1
   5  -3   7    3004     179   1
   6   3  -8    2313     335  -2
   6  -3   7    2313     335   1
   7  -3   7    4261     245   1
   8  -3   7    4805     235   1
   9  -3   7    8168     339   1
 -10  -2   7    9227     741   1
  -9  -2   7   11385     971   1
  -8  -2   7    2240     209   1
  -7  -2   7     115     131   1
  -6   2  -6    6756     283  -2
  -6  -2   7    6756     283   1
  -5   2  -6  124229    1273  -2
  -5  -2   7  124229    1273   1
  -4  -2   7   60113     918   1
  -3  -2   7    6636     146   1
  -2  -2   7   82212     706   1
  -1  -2   7     289      74   1
   0   2  -7  294664    2349  -2
   0  -2   7  294664    2349   1
   1  -2   7   12888     203   1
   2  -2   7    4130     143   1
   3  -2   7   41036     479   1
   4  -2   7   75697     777   1
   5   2  -8   18732     462  -2
   5  -2   7   18732     462   1
   6   2  -8   72839     798  -2
   6  -2   7   72839     798   1
   7  -2   7   82795    1021   1
   8  -2   7    9074     373   1
   9  -2   7    3637     304   1
  10  -2   7   22750    1102   1
 -10  -1   7     243     283   1
  -9  -1   7    9861     415   1
  -8  -1   7    1572     192   1
  -7  -1   7    1366     155   1
  -6   1  -6   16347     306  -2
  -6  -1   7   16347     306   1
  -5   1  -6   35121     404  -2
  -5  -1   7   35121     404   1
  -4  -1   7   23467     717   1
  -3  -1   7   27972     322   1
  -2  -1   7   35778     402   1
  -1  -1   7   56432    1083   1
   0   1  -7  187929    1666  -2
   0  -1   7  187929    1666   1
   1  -1   7  126564    1141   1
   2  -1   7   88827     840   1
   3  -1   7   43295     496   1
   4  -1   7   11377     220   1
   5   1  -8   55027     602  -2
   5  -1   7   55027     602   1
   6   1  -8   33726     491  -2
   6  -1   7   33726     491   1
   7  -1   7   16648     490   1
   8  -1   7    9149     455   1
   9  -1   7    6580     397   1
  10  -1   7   15456    1582   1
 -10   0   7    5947     469   1
  -9   0   7     500     204   1
  -8   0   7   14593     387   1
  -7   0   7     355     143   1
  -6   0   7     714     105   1
  -5   0  -6    7980     183  -2
  -5   0   7    7980     183   1
  -4   0   7  278787    2098   1
  -3   0   7   63346     601   1
  -2   0   7    9684     189   1
  -1   0   7  195102    1687   1
   0   0  -7   10016     200  -2
   0   0   7   10016     200   1
   1   0   7  147662    2778   1
   2   0   7   99894    1019   1
   3   0   7   15045     274   1
   4   0   7    1191     107   1
   5   0  -8   37085     445  -2
   5   0   7   37085     445   1
   6   0   7   27603     703   1
   7   0   7   12144     321   1
   8   0   7   10553     450   1
   9   0   7   42204     839   1
 -10   1   7    5268     511   1
  -9   1   7   10196     433   1
  -8   1   7   42199     810   1
  -7   1   7    4829     208   1
  -6   1   7    8237     264   1
  -5  -1  -6   43956     586  -2
  -5   1   7   43956     586   1
  -4   1   7   49795    1113   1
  -3   1   7  104264     976   1
  -2   1   7  115501    1126   1
  -1   1   7   89287     871   1
   0  -1  -7   17292     269  -2
   0   1   7   17292     269   1
   1   1   7    -736    9312   1
   2   1   7   87440     856   1
   3   1   7    2735     153   1
   4   1   7   58079    1640   1
   5  -1  -8    6809     205  -2
   5   1   7    6809     205   1
   6   1   7    7142     730   1
   7   1   7   26419     497   1
   8   1   7   22413     565   1
   9   1   7    9448     547   1
 -10   2   7    8956     473   1
  -9   2   7    1439     244   1
  -8   2   7   23635     609   1
  -7   2   7    1712     179   1
  -6   2   7   11553     484   1
  -5  -2  -6   35108     915  -2
  -5   2   7   35108     915   1
  -4   2   7   28435     491   1
  -3   2   7   15890     286   1
  -2   2   7  185320    1787   1
  -1   2   7    2399     140   1
   0  -2  -7   26748     368  -2
   0   2   7   26748     368   1
   1   2   7    6059     184   1
   2   2   7  109376    1048   1
   3   2   7   40178     457   1
   4   2   7    1903     148   1
   5  -2  -8   13038     264  -2
   5   2   7   13038     264   1
   6   2   7   37748    1243   1
   7   2   7   12836     428   1
   8   2   7     -19     208   1
   9   2   7   17999     540   1
  -9   3   7    2323     322   1
  -8   3   7   12153     493   1
  -7   3   7    4365     295   1
  -6   3   7    4972     317   1
  -5  -3  -6   12766     327  -2
  -5   3   7   12766     327   1
  -4   3   7   24857     497   1
  -3   3   7   22948     366   1
  -2   3   7   38337     477   1
  -1   3   7   68512     718   1
   0  -3  -7    9921     221  -2
   0   3   7    9921     221   1
   1   3   7   55107     609   1
   2   3   7   25816     363   1
   3   3   7   17536     283   1
   4   3   7     351     113   1
   5  -3  -8   52045     627  -2
   5   3   7   52045     627   1
   6   3   7    2295     213   1
   7   3   7   49104     766   1
   8   3   7   22460     582   1
   9   3   7   24271     786   1
  -9   4   7    9715     490   1
  -8   4   7     993     232   1
  -7   4   7   12203     445   1
  -6   4   7   59702     925   1
  -5  -4  -6   13202     321  -2
  -5   4   7   13202     321   1
  -4   4   7   18676     335   1
  -3   4   7   12248     309   1
  -2   4   7   74510     878   1
  -1   4   7   16534     616   1
   0  -4  -7   12612     250  -2
   0   4   7   12612     250   1
   1   4   7  122734    1187   1
   2   4   7   31665     430   1
   3   4   7   62240     663   1
   4   4   7    1714     135   1
   5  -4  -8   66160     919  -2
   5   4   7   66160     919   1
   6   4   7   26589     474   1
   7   4   7   56580     863   1
   8   4   7    6328     409   1
  -9   5   7    2446     285   1
  -8   5   7    6424     389   1
  -7   5   7    1385     220   1
  -6   5   7   66047    1055   1
  -5  -5  -6    4776     281  -2
  -5   5   7    4776     281   1
  -4   5   7   12036     600   1
  -3   5   7   22328     383   1
  -2   5   7    3348     199   1
  -1   5   7   86872     916   1
   0  -5  -7    1289     140  -2
   0   5   7    1289     140   1
   1   5   7   47529     648   1
   2   5   7   12221     269   1
   3   5   7   13299     280   1
   4   5   7   72176     824   1
   5  -5  -8   31101     534  -2
   5   5   7   31101     534   1
   6   5   7   10717     463   1
   7   5   7    1215     257   1
   8   5   7    1184     248   1
  -8   6   7    8763     466   1
  -7   6   7    1941     379   1
  -6   6   7   27393     594   1
  -5  -6  -6    6539     323  -2
  -5   6   7    6539     323   1
  -4   6   7   34242     614   1
  -3   6   7     525     156   1
  -2   6   7    1168     153   1
  -1   6   7   14766     317   1
   0  -6  -7     251     135  -2
   0   6   7     251     135   1
   1   6   7   25018     392   1
   2   6   7  116023    1268   1
   3   6   7    5193     236   1
   4   6   7   51382     651   1
   5  -6  -8    9447     349  -2
   5   6   7    9447     349   1
   6   6   7    9500     341   1
   7   6   7     732     247   1
   8   6   7    3331     803   1
  -8   7   7    7551     550   1
  -7   7   7    2722     359   1
  -6   7   7    9735     451   1
  -5  -7  -6   23481     586  -2
  -5   7   7   23481     586   1
  -4   7   7    4962     364   1
  -3   7   7     432     212   1
  -2   7   7    1007     225   1
  -1   7   7   95091    1180   1
   0  -7  -7   42906     618  -2
   0   7   7   42906     618   1
   2   7   7   73634     838   1
   3   7   7    -105     136   1
   4   7   7    7006     458   1
   5  -7  -8    5389     305  -2
   5   7   7    5389     305   1
   6   7   7     652     185   1
   7   7   7    1820     277   1
  -7   8   7    7557     496   1
  -6   8   7   18168     621   1
  -5  -8  -6   27773     705  -2
  -5   8   7   27773     705   1
  -4   8   7    8272     429   1
  -3   8   7    2446     294   1
  -2   8   7   16981     533   1
  -1   8   7   41120     855   1
   0  -8  -7    4063     302  -2
   0   8   7    4063     302   1
   1   8   7   15149     654   1
   2   8   7   12214     393   1
   3   8   7    1087     167   1
   4   8   7    8959     359   1
   5  -8  -8   15086     482  -2
   5   8   7   15086     482   1
   6   8   7    1654     222   1
  -6   9   7    3497     435   1
  -5  -9  -6    4102     479  -2
  -5   9   7    4102     479   1
  -4   9   7   51962     988   1
  -3   9   7     330     253   1
  -2   9   7    1305     300   1
  -1   9   7    2273     291   1
   0  -9  -7     246     237  -2
   0   9   7     246     237   1
   1   9   7   23729     564   1
   2   9   7     287     198   1
   3   9   7   15341     450   1
   4   9   7    1004     181   1
   5  -9  -8   15012     463  -2
   5   9   7   15012     463   1
  -4  10   7   12630     797   1
  -3  10   7   13047     641   1
  -2  10   7     749     317   1
  -1  10   7    1976     330   1
   0 -10  -7     321     268  -2
   0  10   7     321     268   1
   1  10   7    1788     282   1
   2  10   7    1326     244   1
   3  10   7    9689     385   1
   4  10   7     971     210   1
  -2  11   7    2007     442   1
  -1  11   7    1376     317   1
   0 -11  -7     804     295  -2
   0  11   7     804     295   1
   1  11   7     345     263   1
  -3 -13   8    1209     301   1
  -2 -13   8    1258     275   1
  -1 -13   8    5435     401   1
   0  13  -8     438     281  -2
   0 -13   8     438     281   1
   1 -13   8   15920     632   1
   2 -13   8    7262     430   1
   3 -13   8      15     244   1
  -5 -12   8    3111     314   1
  -4 -12   8    4983     373   1
  -3 -12   8    6493     429   1
  -2 -12   8     524     227   1
  -1 -12   8    6759     371   1
   0  12  -8    6058     391  -2
   0 -12   8    6058     391   1
   1 -12   8    1473     258   1
   2 -12   8    5458     356   1
   3 -12   8    1479     315   1
   4 -12   8    3392     356   1
   5 -12   8    5956     420   1
  -6 -11   8    1261     266   1
  -5 -11   8   14640     756   1
  -4 -11   8    1262     241   1
  -3 -11   8   38131     632   1
  -2 -11   8   39857     699   1
  -1 -11   8    7336     426   1
   0  11  -8   45414     799  -2
   0 -11   8   45414     799   1
   1 -11   8     696     192   1
   2 -11   8   21174     535   1
   3 -11   8     697     232   1
   4 -11   8    2333     318   1
   5 -11   8    9162     483   1
   6 -11   8    1430     360   1
  -7 -10   8   14338     582   1
  -6 -10   8    2291     285   1
  -5 -10   8    9406     398   1
  -4 -10   8   41634     721   1
  -3 -10   8    4165     253   1
  -2 -10   8  101853    1236   1
  -1 -10   8   57234     792   1
   0  10  -8   49992     717  -2
   0 -10   8   49992     717   1
   1 -10   8    4989    1341   1
   2 -10   8   18350     730   1
   3 -10   8    3418     294   1
   4 -10   8    4330     332   1
   5 -10   8   15317     601   1
   6 -10   8    1181     315   1
   7 -10   8    8519     548   1
  -8  -9   8    4215     633   1
  -7  -9   8    3062     443   1
  -6   9  -7   12478     657  -2
  -6  -9   8   12478     657   1
  -5  -9   8    4223     302   1
  -4  -9   8   22522     413   1
  -3  -9   8   29914     489   1
  -2  -9   8   43555     586   1
  -1  -9   8   82498     977   1
   0   9  -8    5756     283  -2
   0  -9   8    5756     283   1
   1  -9   8   33031     875   1
   2  -9   8     121     168   1
   3  -9   8      17     184   1
   4  -9   8    4472     289   1
   5  -9   8   19374     632   1
   6   9  -9   25023     820  -2
   6  -9   8   25023     820   1
   7  -9   8    4054     353   1
  -8  -8   8    5294     340   1
  -7  -8   8    1525     245   1
  -6   8  -7    8717     389  -2
  -6  -8   8    8717     389   1
  -5  -8   8   22330     496   1
  -4  -8   8   13005     321   1
  -3  -8   8   36786     463   1
  -2  -8   8    1283     139   1
  -1  -8   8   17000     359   1
   0   8  -8   10391     383  -2
   0  -8   8   10391     383   1
   1  -8   8   29722     451   1
   2  -8   8   12386     306   1
   3  -8   8   57544     735   1
   4  -8   8   59322     882   1
   5  -8   8    2632     289   1
   6   8  -9   15765     457  -2
   6  -8   8   15765     457   1
   7  -8   8    6900     386   1
   8  -8   8    1648     287   1
  -9  -7   8    6212    1824   1
  -8  -7   8   10923     840   1
  -7  -7   8    1190     221   1
  -6   7  -7   17509     405  -2
  -6  -7   8   17509     405   1
  -5  -7   8   34310     567   1
  -4  -7   8   15372     291   1
  -3  -7   8   38286     451   1
  -2  -7   8   13481     274   1
  -1  -7   8   34810     434   1
   0   7  -8   60847     648  -2
   0  -7   8   60847     648   1
   1  -7   8   21990     371   1
   2  -7   8  115309    1108   1
   3  -7   8  159662    1654   1
   4  -7   8    3345     224   1
   5  -7   8     838     166   1
   6   7  -9   17543     431  -2
   6  -7   8   17543     431   1
   7  -7   8    2939     269   1
   8  -7   8     517     197   1
  -9  -6   8   12416     950   1
  -8  -6   8    3294     325   1
  -7  -6   8    8567     498   1
  -6   6  -7   22551     478  -2
  -6  -6   8   22551     478   1
  -5  -6   8   58095     758   1
  -4  -6   8   17669    1112   1
  -3  -6   8    9280     284   1
  -2  -6   8   97836     876   1
  -1  -6   8   67363     643   1
   0   6  -8  141419    1157  -2
   0  -6   8  141419    1157   1
   1  -6   8    2841     340   1
   2  -6   8   21485     325   1
   3  -6   8   13117     316   1
   4  -6   8   16497     383   1
   5  -6   8   51784     695   1
   6   6  -9    2459     183  -2
   6  -6   8    2459     183   1
   7  -6   8   29706     546   1
   8  -6   8   12732     357   1
   9  -6   8    3153     271   1
  -9  -5   8   27441     905   1
  -8  -5   8     -61     208   1
  -7  -5   8    6062     317   1
  -6   5  -7    2196     276  -2
  -6  -5   8    2196     276   1
  -5  -5   8   57801     893   1
  -4  -5   8   81337     838   1
  -3  -5   8     198      82   1
  -2  -5   8   60236     528   1
  -1  -5   8   49044    1139   1
   0   5  -8   74044     678  -2
   0  -5   8   74044     678   1
   1  -5   8  165407    1314   1
   2  -5   8   31280     388   1
   3  -5   8  143340    1343   1
   4  -5   8    4351     212   1
   5  -5   8  106549    1100   1
   6   5  -9   33324     538  -2
   6  -5   8   33324     538   1
   7  -5   8   12391     348   1
   8  -5   8    2831     214   1
   9  -5   8     469     220   1
  -9  -4   8   33369    1354   1
  -8  -4   8    9663     863   1
  -7  -4   8    4570     271   1
  -6   4  -7   38108     600  -2
  -6  -4   8   38108     600   1
  -5  -4   8   42178     509   1
  -4  -4   8   94149    1435   1
  -3  -4   8   50205     461   1
  -2  -4   8    2268     105   1
  -1  -4   8  143537    1168   1
   0   4  -8  144952    1209  -2
   0  -4   8  144952    1209   1
   1  -4   8   52981    1182   1
   2  -4   8    5555     168   1
   3  -4   8  157370    1433   1
   4  -4   8    1837     153   1
   5  -4   8   36124     497   1
   6   4  -9   54111     773  -2
   6  -4   8   54111     773   1
   7  -4   8    5725     258   1
   8  -4   8    5987     295   1
   9  -4   8    5102     282   1
 -10  -3   8    6225     662   1
  -9  -3   8   20867     924   1
  -8  -3   8   28463     635   1
  -7  -3   8   10741     345   1
  -6   3  -7   90151    1051  -2
  -6  -3   8   90151    1051   1
  -5  -3   8    1900     140   1
  -4  -3   8    8734     937   1
  -3  -3   8   79332     685   1
  -2  -3   8    9562     174   1
  -1  -3   8    2166     111   1
   0   3  -8  213906    1708  -2
   0  -3   8  213906    1708   1
   1  -3   8    8223     180   1
   2  -3   8  100764     880   1
   3  -3   8   47776     542   1
   4  -3   8   95009    1032   1
   5  -3   8   15812     314   1
   6   3  -9   58210     776  -2
   6  -3   8   58210     776   1
   7  -3   8   10556     331   1
   8  -3   8    1713     236   1
   9  -3   8     254     195   1
 -10  -2   8   10089     717   1
  -9  -2   8     102     166   1
  -8  -2   8   52149     850   1
  -7  -2   8   49658     719   1
  -6   2  -7    1707     268  -2
  -6  -2   8    1707     268   1
  -5   2  -7   57686     611  -2
  -5  -2   8   57686     611   1
  -4  -2   8   66837     778   1
  -3  -2   8   14466     214   1
  -2  -2   8    9792     188   1
  -1  -2   8   52575    1109   1
   0   2  -8   81359     722  -2
   0  -2   8   81359     722   1
   1  -2   8  139466    1217   1
   2  -2   8  421755    3429   1
   3  -2   8   22164     324   1
   4  -2   8  147723    1436   1
   5   2  -9    5953     338  -2
   5  -2   8    5953     338   1
   6   2  -9   20047     346  -2
   6  -2   8   20047     346   1
   7  -2   8    7383     340   1
   8  -2   8    1627     251   1
   9  -2   8    8183     462   1
 -10  -1   8     348     203   1
  -9  -1   8   23851     538   1
  -8  -1   8   29766     528   1
  -7  -1   8   40242     632   1
  -6   1  -7    3348     177  -2
  -6  -1   8    3348     177   1
  -5   1  -7   48041     534  -2
  -5  -1   8   48041     534   1
  -4  -1   8    7696     176   1
  -3  -1   8    6950     200   1
  -2  -1   8  119082    1061   1
  -1  -1   8   39966     438   1
   0   1  -8  184246    1566  -2
   0  -1   8  184246    1566   1
   1  -1   8   57315     573   1
   2  -1   8  214763    1865   1
   3  -1   8    7547     202   1
   4  -1   8   73884     708   1
   5   1  -9   37429     482  -2
   5  -1   8   37429     482   1
   6  -1   8   19684     341   1
   7  -1   8   33663     586   1
   8  -1   8     277     168   1
   9  -1   8   19192    1276   1
 -10   0   8    1209     316   1
  -9   0   8   21407     513   1
  -8   0   8   22565     501   1
  -7   0   8   27516     505   1
  -6   0   8   43892     513   1
  -5   0  -7   60037     620  -2
  -5   0   8   60037     620   1
  -4   0   8   12034     216   1
  -3   0   8    3951     149   1
  -2   0   8  324641    2606   1
  -1   0   8   70190     700   1
   0   0  -8  221023    1911  -2
   0   0   8  221023    1911   1
   1   0   8   -9134    9134   1
   2   0   8    7690     207   1
   3   0   8  291482    2649   1
   4   0   8    7041     221   1
   5   0  -9   71339     722  -2
   5   0   8   71339     722   1
   6   0   8   11646     296   1
   7   0   8   11887     371   1
   8   0   8    3046     299   1
   9   0   8   10584     526   1
 -10   1   8    9927     463   1
  -9   1   8    9772     452   1
  -8   1   8      31     164   1
  -7   1   8   59567     768   1
  -6   1   8   50628     644   1
  -5  -1  -7   15275     254  -2
  -5   1   8   15275     254   1
  -4   1   8  262791    2218   1
  -3   1   8   19991     314   1
  -2   1   8  210378    1893   1
  -1   1   8    1249     175   1
   0  -1  -8    6220     204  -2
   0   1   8    6220     204   1
   1   1   8   79294     801   1
   2   1   8     211      87   1
   3   1   8   45633     543   1
   4   1   8    3767     194   1
   5  -1  -9   14569     286  -2
   5   1   8   14569     286   1
   6   1   8    3565     225   1
   7   1   8    2764     257   1
   8   1   8   13241     455   1
   9   1   8      68     248   1
  -9   2   8    5282     500   1
  -8   2   8    3804     289   1
  -7   2   8   33263     568   1
  -6   2   8   90485    1087   1
  -5  -2  -7   20584     350  -2
  -5   2   8   20584     350   1
  -4   2   8   77626     875   1
  -3   2   8   39191     516   1
  -2   2   8     315     108   1
  -1   2   8    1451     286   1
   0  -2  -8   30834     419  -2
   0   2   8   30834     419   1
   1   2   8   86278     874   1
   2   2   8   35351     435   1
   3   2   8   11228     242   1
   4   2   8    9205     424   1
   5  -2  -9   15119     284  -2
   5   2   8   15119     284   1
   6   2   8   48146     722   1
   7   2   8    1617     210   1
   8   2   8   34563     742   1
   9   2   8    5069     393   1
  -9   3   8    1374     259   1
  -8   3   8    4301     316   1
  -7   3   8   13148     436   1
  -6   3   8   39205     628   1
  -5  -3  -7   98084    1161  -2
  -5   3   8   98084    1161   1
  -4   3   8    8957     276   1
  -3   3   8   51422     682   1
  -2   3   8   40785     547   1
  -1   3   8  105545    1077   1
   0  -3  -8  126841    1263  -2
   0   3   8  126841    1263   1
   1   3   8   69131     827   1
   2   3   8    5337     198   1
   3   3   8   12269     259   1
   4   3   8   60612     745   1
   5  -3  -9    2997     175  -2
   5   3   8    2997     175   1
   6   3   8   98056    1233   1
   7   3   8   18198     485   1
   8   3   8   22031     667   1
   9   3   8   22150    2896   1
  -9   4   8   19387     607   1
  -8   4   8    4702     406   1
  -7   4   8   19877     554   1
  -6   4   8   29228     644   1
  -5  -4  -7  111484    1367  -2
  -5   4   8  111484    1367   1
  -4   4   8    5433     239   1
  -3   4   8   96287    1011   1
  -2   4   8   27983     484   1
  -1   4   8     852     116   1
   0  -4  -8     808     128  -2
   0   4   8     808     128   1
   1   4   8   12434     290   1
   2   4   8   23975     389   1
   3   4   8    2142     146   1
   4   4   8   30534     452   1
   5  -4  -9   59257     806  -2
   5   4   8   59257     806   1
   6   4   8   50293     767   1
   7   4   8   17164     436   1
   8   4   8     541     230   1
  -8   5   8    5442     376   1
  -7   5   8   13508     425   1
  -6   5   8    2097     233   1
  -5  -5  -7   33230     604  -2
  -5   5   8   33230     604   1
  -4   5   8   13618     939   1
  -3   5   8    1593     194   1
  -2   5   8   16252     355   1
  -1   5   8    1292     142   1
   0  -5  -8   31044     472  -2
   0   5   8   31044     472   1
   1   5   8    8948     268   1
   2   5   8   69242     812   1
   3   5   8   59699     753   1
   4   5   8    2149     190   1
   5  -5  -9   45747     760  -2
   5   5   8   45747     760   1
   6   5   8    2860     278   1
   7   5   8     468     205   1
   8   5   8   13425     561   1
  -8   6   8   37996     870   1
  -7   6   8    1342     235   1
  -6   6   8    4587     360   1
  -5  -6  -7    3030     254  -2
  -5   6   8    3030     254   1
  -4   6   8   16051     632   1
  -3   6   8   21288     491   1
  -2   6   8  174813    1940   1
  -1   6   8    4003     906   1
   0  -6  -8   35437     521  -2
   0   6   8   35437     521   1
   1   6   8   74020     867   1
   2   6   8   26062     481   1
   3   6   8   21367     419   1
   4   6   8   11747     351   1
   5  -6  -9   13376     381  -2
   5   6   8   13376     381   1
   6   6   8     728     224   1
   7   6   8     410     220   1
  -7   7   8     358     254   1
  -6   7   8     680     267   1
  -5  -7  -7    3631     317  -2
  -5   7   8    3631     317   1
  -4   7   8   52506     936   1
  -3   7   8    2338     324   1
  -2   7   8   81023    1293   1
  -1   7   8   27553     596   1
   0  -7  -8    1089     252  -2
   0   7   8    1089     252   1
   1   7   8   62799     841   1
   2   7   8     915     182   1
   3   7   8   11958     413   1
   4   7   8   16043     410   1
   5  -7  -9    1417     211  -2
   5   7   8    1417     211   1
   6   7   8    1870     233   1
  -6   8   8    9109     550   1
  -5  -8  -7    4360     363  -2
  -5   8   8    4360     363   1
  -4   8   8   17328     602   1
  -3   8   8   29907     744   1
  -2   8   8    3170     352   1
  -1   8   8   74581    1191   1
   0  -8  -8   21112     546  -2
   0   8   8   21112     546   1
   1   8   8   29981     745   1
   2   8   8   16982     416   1
   3   8   8    7359     322   1
   4   8   8    4908     272   1
   5  -8  -9    8516     382  -2
   5   8   8    8516     382   1
   6   8   8    4934    1609   1
  -5  -9  -7   30491     943  -2
  -5   9   8   30491     943   1
  -4   9   8    1694     333   1
  -3   9   8   44234     967   1
  -2   9   8    9726     534   1
  -1   9   8   34319     820   1
   0  -9  -8   13662     685  -2
   0   9   8   13662     685   1
   1   9   8    3268     319   1
   2   9   8     798     218   1
   3   9   8    1805     227   1
   4   9   8    2155     230   1
  -4  10   8   12931    1068   1
  -3  10   8    2788     378   1
  -2  10   8    1775     345   1
  -1  10   8    2761     361   1
   0 -10  -8    4385     425  -2
   0  10   8    4385     425   1
   1  10   8   24164     680   1
   2  10   8    7093     405   1
   3  10   8   13535     513   1
  -3 -13   9     210     272   1
  -2 -13   9    1926     330   1
  -1 -13   9    8822     534   1
   0  13  -9   11054     517  -2
   0 -13   9   11054     517   1
   1 -13   9   24067     689   1
   2 -13   9     217     226   1
   3 -13   9    2639     330   1
  -5 -12   9   11299     796   1
  -4 -12   9    4163     356   1
  -3 -12   9    3696     306   1
  -2 -12   9    1165     239   1
  -1 -12   9   25552     585   1
   0  12  -9    4729     357  -2
   0 -12   9    4729     357   1
   1 -12   9   20197     505   1
   2 -12   9   11808     461   1
   3 -12   9     460     251   1
   4 -12   9   19253     609   1
  -6 -11   9      -1     259   1
  -5 -11   9    3387     343   1
  -4 -11   9     915     219   1
  -3 -11   9    2018     221   1
  -2 -11   9     547     218   1
  -1 -11   9   59294     869   1
   0  11  -9    2374     236  -2
   0 -11   9    2374     236   1
   1 -11   9   32204     654   1
   2 -11   9   24045     550   1
   3 -11   9    3337     302   1
   4 -11   9    7501     416   1
   5 -11   9    7438     513   1
   6 -11   9   16235    1127   1
  -7 -10   9    4460     356   1
  -6 -10   9    2421     345   1
  -5 -10   9   15685     672   1
  -4 -10   9     661     193   1
  -3 -10   9   23053     465   1
  -2 -10   9     750     205   1
  -1 -10   9   57259     780   1
   0  10  -9   16077     423  -2
   0 -10   9   16077     423   1
   1 -10   9   18581     749   1
   2 -10   9    9839     362   1
   3 -10   9    1766     255   1
   4 -10   9   17217     618   1
   5 -10   9     235     300   1
   6  10 -10    6642     427  -2
   6 -10   9    6642     427   1
  -7  -9   9   14196     725   1
  -6   9  -8   12876     535  -2
  -6  -9   9   12876     535   1
  -5  -9   9    8731     344   1
  -4  -9   9   15600     396   1
  -3  -9   9    3277     204   1
  -2  -9   9   29539     537   1
  -1  -9   9   30972     814   1
   0   9  -9   23213     502  -2
   0  -9   9   23213     502   1
   1  -9   9  116412    1224   1
   2  -9   9   47775     684   1
   3  -9   9   34850     627   1
   4  -9   9    1234     241   1
   5  -9   9   36539     779   1
   6   9 -10     613     254  -2
   6  -9   9     613     254   1
   7  -9   9    7508     490   1
  -8  -8   9   11043     449   1
  -7  -8   9    4331     345   1
  -6   8  -8   23968     517  -2
  -6  -8   9   23968     517   1
  -5  -8   9     561     149   1
  -4  -8   9   31384     883   1
  -3  -8   9   23720     369   1
  -2  -8   9   77091     835   1
  -1  -8   9   44632     745   1
   0   8  -9   10931     273  -2
   0  -8   9   10931     273   1
   1  -8   9   91710     910   1
   2  -8   9    2801     199   1
   3  -8   9   12930     415   1
   4  -8   9    1339     263   1
   5  -8   9   10101     445   1
   6   8 -10    1912     262  -2
   6  -8   9    1912     262   1
   7  -8   9    9307     461   1
   8  -8   9   17589     545   1
  -8  -7   9    6009     426   1
  -7  -7   9      85     230   1
  -6   7  -8   16235     542  -2
  -6  -7   9   16235     542   1
  -5  -7   9    3362     251   1
  -4  -7   9   55852     702   1
  -3  -7   9    1082     119   1
  -2  -7   9   18571     317   1
  -1  -7   9    1026     122   1
   0   7  -9   12743     265  -2
   0  -7   9   12743     265   1
   1  -7   9   16696     307   1
   2  -7   9    1305     151   1
   3  -7   9   18302     365   1
   4  -7   9    1189     178   1
   5  -7   9   13007     367   1
   6   7 -10   23908     490  -2
   6  -7   9   23908     490   1
   7  -7   9    2977     263   1
   8  -7   9     578     182   1
  -9  -6   9     825     766   1
  -8  -6   9    5610     386   1
  -7  -6   9    9662     401   1
  -6   6  -8   27437     509  -2
  -6  -6   9   27437     509   1
  -5  -6   9   15978     432   1
  -4  -6   9   33892     420   1
  -3  -6   9    9002     374   1
  -2  -6   9   16017     276   1
  -1  -6   9  117453    1020   1
   0   6  -9   54049     547  -2
   0  -6   9   54049     547   1
   1  -6   9   15651     551   1
   2  -6   9   17012     310   1
   3  -6   9   66252     737   1
   4  -6   9    2805     214   1
   5  -6   9    1121     202   1
   6   6 -10   28021     520  -2
   6  -6   9   28021     520   1
   7  -6   9    1039     193   1
   8  -6   9     479     200   1
  -9  -5   9     401     381   1
  -8  -5   9    1968     222   1
  -7  -5   9   17605     444   1
  -6   5  -8   34961     550  -2
  -6  -5   9   34961     550   1
  -5  -5   9   38579     675   1
  -4  -5   9   18278     289   1
  -3  -5   9  199445    1534   1
  -2  -5   9  169940    1280   1
  -1  -5   9   78203     716   1
   0   5  -9     414      93  -2
   0  -5   9     414      93   1
   1  -5   9     989     180   1
   2  -5   9   38971     448   1
   3  -5   9   35620     447   1
   4  -5   9    8701     293   1
   5  -5   9   83338     973   1
   6   5 -10   48106     685  -2
   6  -5   9   48106     685   1
   7  -5   9   51198     718   1
   8  -5   9     461     189   1
   9  -5   9   29522     592   1
  -9  -4   9     454     254   1
  -8  -4   9     350     164   1
  -7  -4   9    6712     351   1
  -6   4  -8   37120     736  -2
  -6  -4   9   37120     736   1
  -5  -4   9   72503     719   1
  -4  -4   9   53301     580   1
  -3  -4   9   27057     316   1
  -2  -4   9   27415     322   1
  -1  -4   9    4221     281   1
   0   4  -9    7413     195  -2
   0  -4   9    7413     195   1
   1  -4   9   26965     333   1
   2  -4   9   10412     199   1
   3  -4   9   74322     735   1
   4  -4   9    4115     190   1
   5  -4   9  162773    1671   1
   6   4 -10   19305    1271  -2
   6  -4   9   19305    1271   1
   7  -4   9   33916     571   1
   8  -4   9    2907     244   1
   9  -4   9    3812     279   1
  -9  -3   9    6947     446   1
  -8  -3   9   19946     476   1
  -7  -3   9    5706     265   1
  -6   3  -8   29060     727  -2
  -6  -3   9   29060     727   1
  -5  -3   9   30659     387   1
  -4  -3   9   30059     750   1
  -3  -3   9    1069      95   1
  -2  -3   9   62814     567   1
  -1  -3   9   45523     722   1
   0   3  -9     401      80  -2
   0  -3   9     401      80   1
   1  -3   9   90271     831   1
   2  -3   9     657      87   1
   3  -3   9   52272     571   1
   4  -3   9   11262     286   1
   5  -3   9   48921     669   1
   6   3 -10   27867     513  -2
   6  -3   9   27867     513   1
   7  -3   9    3696     220   1
   8  -3   9    1149     220   1
   9  -3   9    2530     338   1
  -9  -2   9   12744     639   1
  -8  -2   9    4510     268   1
  -7  -2   9    2451     228   1
  -6   2  -8   31713     505  -2
  -6  -2   9   31713     505   1
  -5   2  -8   25307     358  -2
  -5  -2   9   25307     358   1
  -4  -2   9    1671     303   1
  -3  -2   9   60590     598   1
  -2  -2   9   49830     518   1
  -1  -2   9   62315     645   1
   0   2  -9   29957     359  -2
   0  -2   9   29957     359   1
   1  -2   9    9536     407   1
   2  -2   9      69      87   1
   3  -2   9  197478    1925   1
   4  -2   9   12572     299   1
   5   2 -10    7938     256  -2
   5  -2   9    7938     256   1
   6   2 -10   14250     425  -2
   6  -2   9   14250     425   1
   7  -2   9     552     190   1
   8  -2   9     566     197   1
   9  -2   9    1972     321   1
  -9  -1   9    1281     206   1
  -8  -1   9    6693     304   1
  -7  -1   9   20825     431   1
  -6  -1   9    1726     145   1
  -5   1  -8   17997     287  -2
  -5  -1   9   17997     287   1
  -4  -1   9   20237     547   1
  -3  -1   9  168476    1425   1
  -2  -1   9    6216     183   1
  -1  -1   9  236878    2049   1
   0   1  -9   32164     394  -2
   0  -1   9   32164     394   1
   1  -1   9  262023    2244   1
   2  -1   9   34483     426   1
   3  -1   9   39129     494   1
   4  -1   9   42405     813   1
   5   1 -10    9698     304  -2
   5  -1   9    9698     304   1
   6  -1   9    8785     276   1
   7  -1   9   11256     382   1
   8  -1   9     959     206   1
   9  -1   9    1212     249   1
  -9   0   9   13749     797   1
  -8   0   9    3450     241   1
  -7   0   9    2485     189   1
  -6   0   9     689     115   1
  -5   0  -8   66392     678  -2
  -5   0   9   66392     678   1
  -4   0   9    3265     164   1
  -3   0   9  267778    2193   1
  -2   0   9   29006     362   1
  -1   0   9  110734    1016   1
   0   0  -9   48592     519  -2
   0   0   9   48592     519   1
   1   0   9   48216    1140   1
   2   0   9   55891     619   1
   3   0   9   27975     410   1
   4   0   9   37551     550   1
   5   0 -10   25643     413  -2
   5   0   9   25643     413   1
   6   0   9    1700     153   1
   7   0   9   13886     404   1
   8   0   9    2698     255   1
   9   0   9    5430     405   1
  -9   1   9     413     237   1
  -8   1   9    1032     234   1
  -7   1   9    4492     245   1
  -6   1   9    5739     245   1
  -5  -1  -8   24316     342  -2
  -5   1   9   24316     342   1
  -4   1   9    7101     272   1
  -3   1   9   46150     557   1
  -2   1   9   15963     288   1
  -1   1   9    8084     210   1
   0  -1  -9   75382     785  -2
   0   1   9   75382     785   1
   1   1   9    5872     220   1
   2   1   9   20457     311   1
   3   1   9   17487     317   1
   4   1   9    1061     130   1
   5  -1 -10    8048     275  -2
   5   1   9    8048     275   1
   6   1   9   12154     491   1
   7   1   9    5779     321   1
   8   1   9     530     183   1
   9   1   9   15606     694   1
  -9   2   9    2424     289   1
  -8   2   9    1399     230   1
  -7   2   9     884     195   1
  -6   2   9   34270     811   1
  -5  -2  -8   14743     320  -2
  -5   2   9   14743     320   1
  -4   2   9   44455     571   1
  -3   2   9   35582     513   1
  -2   2   9   62996     729   1
  -1   2   9   70646     789   1
   0  -2  -9   55847     657  -2
   0   2   9   55847     657   1
   1   2   9   21478     611   1
   2   2   9    8075     242   1
   3   2   9    1517     151   1
   4   2   9   15314     303   1
   5  -2 -10   63207     814  -2
   5   2   9   63207     814   1
   6   2   9    5856     765   1
   7   2   9   37078     690   1
   8   2   9    8582     537   1
  -9   3   9    5021     442   1
  -8   3   9   11530     425   1
  -7   3   9   20733     522   1
  -6   3   9   79391    1512   1
  -5  -3  -8   10237     453  -2
  -5   3   9   10237     453   1
  -4   3   9   43951     845   1
  -3   3   9   17636     353   1
  -2   3   9    8581     309   1
  -1   3   9   31022     502   1
   0  -3  -9    4528     214  -2
   0   3   9    4528     214   1
   1   3   9   21326     376   1
   2   3   9    3585     189   1
   3   3   9   82303     837   1
   4   3   9   20413     388   1
   5  -3 -10  160176    1774  -2
   5   3   9  160176    1774   1
   6   3   9   12896     468   1
   7   3   9    1947     228   1
   8   3   9    2248     297   1
  -8   4   9   21423     577   1
  -7   4   9    9024     401   1
  -6   4   9   35517     660   1
  -5  -4  -8   17719     476  -2
  -5   4   9   17719     476   1
  -4   4   9   27057     637   1
  -3   4   9   62229     765   1
  -2   4   9    1799     188   1
  -1   4   9   28501     636   1
   0  -4  -9   14364     330  -2
   0   4   9   14364     330   1
   1   4   9   94142    1021   1
   2   4   9    1867     168   1
   3   4   9   44274     616   1
   4   4   9   49568     723   1
   5  -4 -10   11756     372  -2
   5   4   9   11756     372   1
   6   4   9     601     184   1
   7   4   9    6984     335   1
   8   4   9    5313     425   1
  -8   5   9   15689     545   1
  -7   5   9     586     198   1
  -6   5   9     682     204   1
  -5  -5  -8   56085     899  -2
  -5   5   9   56085     899   1
  -4   5   9   29243     572   1
  -3   5   9   33591     613   1
  -2   5   9     272     160   1
  -1   5   9    4705     515   1
   0  -5  -9   25366     437  -2
   0   5   9   25366     437   1
   1   5   9   53924     739   1
   2   5   9   12154     355   1
   3   5   9   11113     337   1
   4   5   9   73166     926   1
   5  -5 -10    4313     274  -2
   5   5   9    4313     274   1
   6   5   9    6491     361   1
   7   5   9   14160     540   1
  -7   6   9   21811     623   1
  -6   6   9    1291     256   1
  -5  -6  -8   11828     454  -2
  -5   6   9   11828     454   1
  -4   6   9   14509     483   1
  -3   6   9    9738     448   1
  -2   6   9     914     227   1
  -1   6   9   10801     365   1
   0  -6  -9   32170     570  -2
   0   6   9   32170     570   1
   1   6   9    9495     347   1
   2   6   9  139528    1615   1
   3   6   9    5349     264   1
   4   6   9   21456     429   1
   5  -6 -10    2668     221  -2
   5   6   9    2668     221   1
   6   6   9    5382     337   1
   7   6   9    1087     278   1
  -7   7   9    1937     293   1
  -6   7   9     645     285   1
  -5  -7  -8    3733     402  -2
  -5   7   9    3733     402   1
  -4   7   9    9792     501   1
  -3   7   9     538     222   1
  -2   7   9   22683     610   1
  -1   7   9    2421     294   1
   0  -7  -9   66635    1015  -2
   0   7   9   66635    1015   1
   1   7   9    6212     330   1
   2   7   9   49381     749   1
   3   7   9    2945     256   1
   4   7   9     902     208   1
   5  -7 -10   13925     426  -2
   5   7   9   13925     426   1
   6   7   9     264     222   1
  -6   8   9     494     290   1
  -5  -8  -8    1775     314  -2
  -5   8   9    1775     314   1
  -4   8   9   23611     701   1
  -3   8   9    1339     317   1
  -2   8   9   19023     647   1
  -1   8   9     622     263   1
   0  -8  -9   12876     538  -2
   0   8   9   12876     538   1
   1   8   9    9701     447   1
   2   8   9    8279     382   1
   3   8   9    4633     291   1
   4   8   9   29135     569   1
   5  -8 -10   12533     445  -2
   5   8   9   12533     445   1
  -4   9   9   25258     808   1
  -3   9   9    1742     334   1
  -2   9   9    5531     523   1
  -1   9   9    5694     422   1
   0  -9  -9     488     278  -2
   0   9   9     488     278   1
   1   9   9   10397     494   1
   2   9   9   15348     504   1
   3   9   9    7985     440   1
   4   9   9   12792    1478   1
  -2  10   9    1567     348   1
  -1  10   9    4591     411   1
   0 -10  -9   11462     590  -2
   0  10   9   11462     590   1
   1  10   9    4876     476   1
  -2 -13  10    9042     512   1
  -1 -13  10    1138     282   1
   0  13 -10    8077     471  -2
   0 -13  10    8077     471   1
   1 -13  10    2228     372   1
   2 -13  10    8970     416   1
  -4 -12  10   21119     759   1
  -3 -12  10    8399     453   1
  -2 -12  10   18332     580   1
  -1 -12  10     329     240   1
   0  12 -10   26041     709  -2
   0 -12  10   26041     709   1
   1 -12  10    1643     256   1
   2 -12  10     247     229   1
   3 -12  10   18378     524   1
   4 -12  10    3026     321   1
  -5 -11  10    1384     303   1
  -4 -11  10   13627     599   1
  -3 -11  10    1135     216   1
  -2 -11  10    7690     381   1
  -1 -11  10   22775     526   1
   0  11 -10    2366     279  -2
   0 -11  10    2366     279   1
   1 -11  10    7671     362   1
   2 -11  10    3468     280   1
   3 -11  10    6837     361   1
   4 -11  10    6468     443   1
   5 -11  10   20833     702   1
  -6  10  -9    6039     407  -2
  -6 -10  10    6039     407   1
  -5 -10  10     301     209   1
  -4 -10  10    1209     179   1
  -3 -10  10    1500     177   1
  -2 -10  10   13169     393   1
  -1 -10  10    7474     429   1
   0  10 -10    7504     354  -2
   0 -10  10    7504     354   1
   1 -10  10   35324     620   1
   2 -10  10    5549     318   1
   3 -10  10   33469     653   1
   4 -10  10   12751     513   1
   5 -10  10    -134     264   1
   6  10 -11     -38     260  -2
   6 -10  10     -38     260   1
  -7  -9  10    2711     290   1
  -6   9  -9     836     238  -2
  -6  -9  10     836     238   1
  -5  -9  10   22044     478   1
  -4  -9  10    2249     227   1
  -3  -9  10   32751     504   1
  -2  -9  10     610     174   1
  -1  -9  10   73472    1756   1
   0   9 -10   26035     501  -2
   0  -9  10   26035     501   1
   1  -9  10  200439    2050   1
   2  -9  10   48161     725   1
   3  -9  10    1093     236   1
   4  -9  10   16341     510   1
   5  -9  10    5441     370   1
   6   9 -11   28545     724  -2
   6  -9  10   28545     724   1
   7  -9  10    7737     439   1
  -8  -8  10    1822     347   1
  -7  -8  10   13289     480   1
  -6   8  -9     905     207  -2
  -6  -8  10     905     207   1
  -5  -8  10   28953     504   1
  -4  -8  10    1986     185   1
  -3  -8  10   16353     325   1
  -2  -8  10   14995     454   1
  -1  -8  10  115511    1234   1
   0   8 -10  108053    1105  -2
   0  -8  10  108053    1105   1
   2  -8  10   96035    1087   1
   3  -8  10   15694     419   1
   4  -8  10    6261     324   1
   5  -8  10   11851     460   1
   6   8 -11   19274     517  -2
   6  -8  10   19274     517   1
   7  -8  10    4477     356   1
  -8  -7  10    1076     320   1
  -7  -7  10   14788     532   1
  -6   7  -9    1920     259  -2
  -6  -7  10    1920     259   1
  -5  -7  10    3085     208   1
  -4  -7  10    6092     266   1
  -3  -7  10   12447     327   1
  -2  -7  10   98503     911   1
  -1  -7  10    2304     380   1
   0   7 -10   29762     405  -2
   0  -7  10   29762     405   1
   1  -7  10   93598     986   1
   2  -7  10   26016     509   1
   3  -7  10    8203     297   1
   4  -7  10   14819     360   1
   5  -7  10   20713     476   1
   6   7 -11     958     218  -2
   6  -7  10     958     218   1
   7  -7  10    1081     217   1
   8  -7  10   21832     645   1
  -9  -6  10    4559     783   1
  -8  -6  10     473     206   1
  -7  -6  10   11900     475   1
  -6   6  -9   23954     497  -2
  -6  -6  10   23954     497   1
  -5  -6  10    4689     218   1
  -4  -6  10   17800     331   1
  -3  -6  10    3551     162   1
  -2  -6  10   70873     668   1
  -1  -6  10   36214     497   1
   0   6 -10   12334     267  -2
   0  -6  10   12334     267   1
   1  -6  10    3218     192   1
   2  -6  10    7934     289   1
   3  -6  10    6056     284   1
   4  -6  10   23847     409   1
   5  -6  10   42363     660   1
   6   6 -11     910     166  -2
   6  -6  10     910     166   1
   7  -6  10    6738     335   1
   8  -6  10   36416     727   1
  -9  -5  10   13387     540   1
  -8  -5  10   24877     735   1
  -7  -5  10    5703     299   1
  -6   5  -9   40864     657  -2
  -6  -5  10   40864     657   1
  -5  -5  10   30183     445   1
  -4  -5  10   20736     303   1
  -3  -5  10   29367     362   1
  -2  -5  10   63701     616   1
  -1  -5  10   26058     644   1
   0   5 -10    3326     166  -2
   0  -5  10    3326     166   1
   1  -5  10   96866     861   1
   2  -5  10   12312     264   1
   3  -5  10   13116     307   1
   4  -5  10    4737     264   1
   5  -5  10   42743     670   1
   6   5 -11   44141     720  -2
   6  -5  10   44141     720   1
   7  -5  10    3239     266   1
   8  -5  10   25706     687   1
  -9  -4  10   12838     444   1
  -8  -4  10   15166     501   1
  -7  -4  10   20654     450   1
  -6   4  -9   60832     900  -2
  -6  -4  10   60832     900   1
  -5  -4  10   63403     939   1
  -4  -4  10    3133     162   1
  -3  -4  10   14541     255   1
  -2  -4  10    4486     170   1
  -1  -4  10  141849    1158   1
   0   4 -10   48473     521  -2
   0  -4  10   48473     521   1
   2  -4  10   28620     363   1
   3  -4  10   39643     474   1
   4  -4  10   60145     683   1
   5  -4  10    6129     289   1
   6   4 -11  120096    1413  -2
   6  -4  10  120096    1413   1
   7  -4  10   14952     407   1
   8  -4  10   20758     566   1
   9  -4  10   26802    1688   1
  -9  -3  10    1752     238   1
  -8  -3  10   14517     481   1
  -7  -3  10   34049     562   1
  -6   3  -9    2600     204  -2
  -6  -3  10    2600     204   1
  -5  -3  10   15678     420   1
  -4  -3  10    5717     209   1
  -3  -3  10    3780     166   1
  -2  -3  10    7110     196   1
  -1  -3  10   19437     279   1
   0   3 -10  159242    1335  -2
   0  -3  10  159242    1335   1
   1  -3  10    4058     194   1
   2  -3  10  102962     924   1
   3  -3  10   32107     446   1
   4  -3  10   95193     974   1
   5  -3  10   21219     416   1
   6   3 -11   61176     869  -2
   6  -3  10   61176     869   1
   7  -3  10   25780     516   1
   8  -3  10    3180     371   1
   9  -3  10    8742     442   1
  -9  -2  10   11910     478   1
  -8  -2  10    4642     273   1
  -7  -2  10    2531     251   1
  -6   2  -9     675     122  -2
  -6  -2  10     675     122   1
  -5   2  -9    1634     127  -2
  -5  -2  10    1634     127   1
  -4  -2  10    3717     163   1
  -3  -2  10   24633     351   1
  -2  -2  10   56244     582   1
  -1  -2  10   12786     832   1
   0   2 -10  115086    1058  -2
   0  -2  10  115086    1058   1
   1  -2  10  124765    1168   1
   2  -2  10   52247     641   1
   3  -2  10   47514     660   1
   4  -2  10   47639     601   1
   5   2 -11   28530     469  -2
   5  -2  10   28530     469   1
   6   2 -11     674     165  -2
   6  -2  10     674     165   1
   7  -2  10   28078     535   1
   8  -2  10   24288     598   1
   9  -2  10     471     226   1
  -9  -1  10   18110     549   1
  -8  -1  10      83     160   1
  -7  -1  10   17288     418   1
  -6  -1  10    9366     328   1
  -5   1  -9   21981     357  -2
  -5  -1  10   21981     357   1
  -4  -1  10   66445     666   1
  -3  -1  10    1323     117   1
  -2  -1  10   64048     648   1
  -1  -1  10   59362    2642   1
   0   1 -10  149823    1331  -2
   0  -1  10  149823    1331   1
   1  -1  10  298061    2489   1
   2  -1  10   30769     469   1
   3  -1  10  136338    1454   1
   4  -1  10   27989     417   1
   5   1 -11   36440     536  -2
   5  -1  10   36440     536   1
   6  -1  10   16305     376   1
   7  -1  10    3834     291   1
   8  -1  10   14518     511   1
   9  -1  10   18602     872   1
  -9   0  10   24846     605   1
  -8   0  10    1659     229   1
  -7   0  10    3030     204   1
  -6   0  10   19853     363   1
  -5   0  -9    7681     340  -2
  -5   0  10    7681     340   1
  -4   0  10   67843     782   1
  -3   0  10    2547     150   1
  -2   0  10   67855     687   1
  -1   0  10  482672    3938   1
   0   0 -10   45246     480  -2
   0   0  10   45246     480   1
   1   0  10  327956    3444   1
   2   0  10   15393     307   1
   3   0  10    5683     220   1
   4   0  10   19877     370   1
   5   0 -11    6347     441  -2
   5   0  10    6347     441   1
   6   0  10    7883     321   1
   7   0  10   16963     467   1
   8   0  10   29189     692   1
   9   0  10     322    1180   1
  -9   1  10     423     207   1
  -8   1  10    1512     265   1
  -7   1  10    5118     313   1
  -6   1  10   10504     323   1
  -5  -1  -9   17447     325  -2
  -5   1  10   17447     325   1
  -4   1  10   60432     629   1
  -3   1  10  145591    1499   1
  -2   1  10     504     118   1
  -1   1  10   61142     725   1
   0  -1 -10    8453     239  -2
   0   1  10    8453     239   1
   2   1  10   23303     390   1
   3   1  10   64782     740   1
   4   1  10   59986     737   1
   5  -1 -11     342     150  -2
   5   1  10     342     150   1
   6   1  10   65231     868   1
   7   1  10   13340     455   1
   8   1  10   14971     451   1
  -9   2  10   11255     691   1
  -8   2  10    4869     351   1
  -7   2  10   45187     748   1
  -6   2  10   37225     603   1
  -5  -2  -9   33519     599  -2
  -5   2  10   33519     599   1
  -4   2  10    8817     380   1
  -3   2  10   60226     703   1
  -2   2  10    2230     177   1
  -1   2  10     996     145   1
   0  -2 -10  113460    1251  -2
   0   2  10  113460    1251   1
   1   2  10    8249     288   1
   2   2  10   24885     397   1
   3   2  10   11370     285   1
   4   2  10  157384    1757   1
   5  -2 -11   12803     402  -2
   5   2  10   12803     402   1
   6   2  10   23478     495   1
   7   2  10    8500     396   1
   8   2  10    3180     311   1
  -8   3  10   10086     449   1
  -7   3  10   14094     463   1
  -6   3  10   32190     582   1
  -5  -3  -9   65091     960  -2
  -5   3  10   65091     960   1
  -4   3  10    1887     196   1
  -3   3  10   44276     609   1
  -2   3  10   31900     504   1
  -1   3  10   24904     613   1
   0  -3 -10  109141    1201  -2
   0   3  10  109141    1201   1
   1   3  10   52261     694   1
   2   3  10      72     116   1
   3   3  10   21436     465   1
   4   3  10  105648    1219   1
   5  -3 -11   23670     524  -2
   5   3  10   23670     524   1
   6   3  10     755     198   1
   7   3  10    5192     347   1
   8   3  10    1676     277   1
  -8   4  10    4108     336   1
  -7   4  10   23418     574   1
  -6   4  10     258     192   1
  -5  -4  -9    4571     293  -2
  -5   4  10    4571     293   1
  -4   4  10   52751    1168   1
  -3   4  10    3643     256   1
  -2   4  10   26724     507   1
  -1   4  10    2493     178   1
   0  -4 -10    6052     256  -2
   0   4  10    6052     256   1
   1   4  10   28721     481   1
   2   4  10   23881     507   1
   3   4  10  134449    1491   1
   4   4  10     687     171   1
   5  -4 -11   33139     554  -2
   5   4  10   33139     554   1
   6   4  10   29088     588   1
   7   4  10    8866     420   1
  -8   5  10    9761    1502   1
  -7   5  10    2448     274   1
  -6   5  10   13460     447   1
  -5  -5  -9     873     198  -2
  -5   5  10     873     198   1
  -4   5  10   43511    1373   1
  -3   5  10    4585     328   1
  -2   5  10   10227     429   1
  -1   5  10   81125    1550   1
   0  -5 -10     635     188  -2
   0   5  10     635     188   1
   1   5  10  170907    1971   1
   2   5  10     228     175   1
   3   5  10   19423     459   1
   4   5  10   13626     383   1
   5  -5 -11   36924     629  -2
   5   5  10   36924     629   1
   6   5  10   38787     739   1
   7   5  10    5972     386   1
  -7   6  10     803     302   1
  -6   6  10   12639     580   1
  -5  -6  -9   11564     681  -2
  -5   6  10   11564     681   1
  -4   6  10   18282     594   1
  -3   6  10   49805     961   1
  -2   6  10    2387     287   1
  -1   6  10   31999     777   1
   0  -6 -10   18261     536  -2
   0   6  10   18261     536   1
   1   6  10   25907     665   1
   2   6  10    8995     391   1
   3   6  10    1325     207   1
   4   6  10   53618     776   1
   5  -6 -11     541     178  -2
   5   6  10     541     178   1
   6   6  10   21421     608   1
  -6   7  10      41     282   1
  -5  -7  -9   33611     986  -2
  -5   7  10   33611     986   1
  -4   7  10     446     245   1
  -3   7  10   25929     750   1
  -2   7  10    4799     414   1
  -1   7  10    7313     466   1
   0  -7 -10    3798     318  -2
   0   7  10    3798     318   1
   1   7  10    5348     356   1
   2   7  10   13055     451   1
   3   7  10     517     215   1
   4   7  10   29153     656   1
   5  -7 -11    1922     222  -2
   5   7  10    1922     222   1
  -5  -8  -9   12696     858  -2
  -5   8  10   12696     858   1
  -4   8  10    4758     418   1
  -3   8  10   15089     736   1
  -2   8  10    8171     521   1
  -1   8  10    2867     354   1
   0  -8 -10    3759     374  -2
   0   8  10    3759     374   1
   1   8  10    1364     265   1
   2   8  10   16893     601   1
   3   8  10     215     218   1
   4   8  10    5872     365   1
  -3   9  10     450     354   1
  -2   9  10      81     302   1
  -1   9  10     721     308   1
   0  -9 -10   19809     746  -2
   0   9  10   19809     746   1
   1   9  10    3910     391   1
   2   9  10    9267     463   1
  -1 -13  11    6629     450   1
   0  13 -11     962     313  -2
   0 -13  11     962     313   1
   1 -13  11    4332     340   1
  -4 -12  11    1665     282   1
  -3 -12  11   37144     764   1
  -2 -12  11     482     234   1
  -1 -12  11    3485     345   1
   0  12 -11   12195     430  -2
   0 -12  11   12195     430   1
   1 -12  11    1408     283   1
   2 -12  11    5418     374   1
   3 -12  11     625     262   1
   4 -12  11   26407    1714   1
  -5 -11  11    8064     460   1
  -4 -11  11    3312     319   1
  -3 -11  11    8333     414   1
  -2 -11  11    2379     226   1
  -1 -11  11   16316     467   1
   0  11 -11    2575     303  -2
   0 -11  11    2575     303   1
   1 -11  11    2379     250   1
   2 -11  11    1556     237   1
   3 -11  11    9834     505   1
   4 -11  11    2762     325   1
   5 -11  11   10361     491   1
  -6  10 -10    3861     342  -2
  -6 -10  11    3861     342   1
  -5 -10  11     653     211   1
  -4 -10  11    3526     251   1
  -3 -10  11    2315     230   1
  -2 -10  11    3420     245   1
  -1 -10  11   10141     403   1
   0  10 -11    4299     307  -2
   0 -10  11    4299     307   1
   1 -10  11   21546     516   1
   2 -10  11    8099     391   1
   3 -10  11   43878     838   1
   4 -10  11    4796     391   1
   5 -10  11    9139     451   1
   6  10 -12    2890     345  -2
   6 -10  11    2890     345   1
  -7  -9  11    8482     453   1
  -6   9 -10   13314     665  -2
  -6  -9  11   13314     665   1
  -5  -9  11    2792     227   1
  -4  -9  11    1429     192   1
  -3  -9  11    2362     197   1
  -2  -9  11    3434     237   1
  -1  -9  11   21721    1877   1
   0   9 -11   16025     409  -2
   0  -9  11   16025     409   1
   1  -9  11  182672    2046   1
   2  -9  11   17648     482   1
   3  -9  11    2102     292   1
   4  -9  11    4981     345   1
   5  -9  11   18676     524   1
   6   9 -12     485     236  -2
   6  -9  11     485     236   1
  -7  -8  11    7303     435   1
  -6   8 -10   24265     563  -2
  -6  -8  11   24265     563   1
  -5  -8  11    5371     340   1
  -4  -8  11     450     161   1
  -3  -8  11   15101     349   1
  -2  -8  11   20390     414   1
  -1  -8  11   91805    1079   1
   0   8 -11    2252     214  -2
   0  -8  11    2252     214   1
   1  -8  11   53048    1024   1
   2  -8  11    1562     220   1
   3  -8  11     263     211   1
   4  -8  11   48494     766   1
   5  -8  11    2378     247   1
   6   8 -12     858     236  -2
   6  -8  11     858     236   1
   7  -8  11    2484     333   1
  -8  -7  11    1692     334   1
  -7  -7  11     641     216   1
  -6   7 -10    1852     231  -2
  -6  -7  11    1852     231   1
  -5  -7  11   27815     503   1
  -4  -7  11    2798     218   1
  -3  -7  11   72260     848   1
  -2  -7  11     983     144   1
  -1  -7  11    1847     155   1
   0   7 -11   19292     328  -2
   0  -7  11   19292     328   1
   1  -7  11   28276     437   1
   2  -7  11  104913    1148   1
   3  -7  11   18779     392   1
   4  -7  11   15301     633   1
   5  -7  11    7866     360   1
   6   7 -12    3803     308  -2
   6  -7  11    3803     308   1
   7  -7  11    4471     355   1
  -8  -6  11    2726     306   1
  -7  -6  11   15400     470   1
  -6   6 -10   13114     518  -2
  -6  -6  11   13114     518   1
  -5  -6  11   76353     897   1
  -4  -6  11   15262     344   1
  -3  -6  11    5304     202   1
  -2  -6  11   13050     249   1
  -1  -6  11   16602     301   1
   0   6 -11   12102     267  -2
   0  -6  11   12102     267   1
   1  -6  11    1845     132   1
   2  -6  11   30277     413   1
   3  -6  11   14197     314   1
   4  -6  11   11472     469   1
   5  -6  11   17778     465   1
   6   6 -12    1856     226  -2
   6  -6  11    1856     226   1
   7  -6  11    9722     435   1
   8  -6  11    3707     342   1
  -8  -5  11     120     198   1
  -7  -5  11   91415    1316   1
  -6   5 -10    3226     359  -2
  -6  -5  11    3226     359   1
  -5  -5  11   46781     720   1
  -4  -5  11   36344     496   1
  -3  -5  11       6     110   1
  -2  -5  11     757     121   1
  -1  -5  11   12373     258   1
   0   5 -11    4031     180  -2
   0  -5  11    4031     180   1
   1  -5  11    1826     141   1
   2  -5  11    4030     168   1
   3  -5  11   38330     493   1
   4  -5  11   11410     335   1
   5  -5  11   31399     548   1
   6   5 -12    2200     200  -2
   6  -5  11    2200     200   1
   7  -5  11    6909     349   1
   8  -5  11    3643     311   1
  -9  -4  11   35762     926   1
  -8  -4  11    5937     363   1
  -7  -4  11   36561     686   1
  -6   4 -10   52474    1227  -2
  -6  -4  11   52474    1227   1
  -5  -4  11    3140     204   1
  -4  -4  11   28914     546   1
  -3  -4  11    1583     140   1
  -2  -4  11   27272     377   1
  -1  -4  11    7132     247   1
   0   4 -11    3052     150  -2
   0  -4  11    3052     150   1
   1  -4  11   13872     276   1
   2  -4  11    9074     241   1
   3  -4  11   98483    1033   1
   4  -4  11   16986     403   1
   5  -4  11   30422     867   1
   6   4 -12    2174     221  -2
   6  -4  11    2174     221   1
   7  -4  11   12566     388   1
   8  -4  11   21889     540   1
  -9  -3  11    6795     480   1
  -8  -3  11   19228     631   1
  -7  -3  11     980     177   1
  -6   3 -10   23653     728  -2
  -6  -3  11   23653     728   1
  -5  -3  11   12135     317   1
  -4  -3  11   31038     865   1
  -3  -3  11   38355     477   1
  -2  -3  11     418     100   1
  -1  -3  11    9208     213   1
   0   3 -11    1815     129  -2
   0  -3  11    1815     129   1
   1  -3  11   17183     291   1
   2  -3  11   37581     515   1
   3  -3  11   22665     378   1
   4  -3  11   37719     872   1
   5  -3  11    5152     361   1
   6   3 -12   40901     678  -2
   6  -3  11   40901     678   1
   7  -3  11   23881     561   1
   8  -3  11   19588     628   1
  -9  -2  11    1390     264   1
  -8  -2  11    9491     420   1
  -7  -2  11   11267     377   1
  -6   2 -10    2915     189  -2
  -6  -2  11    2915     189   1
  -5   2 -10   37705     558  -2
  -5  -2  11   37705     558   1
  -4  -2  11    6347     389   1
  -3  -2  11   21332     346   1
  -2  -2  11    1306     127   1
  -1  -2  11   32660     424   1
   0   2 -11   80810     825  -2
   0  -2  11   80810     825   1
   1  -2  11   11757     309   1
   2  -2  11   47983     670   1
   3  -2  11   13923     317   1
   4  -2  11  122163    1455   1
   5   2 -12   30247     502  -2
   5  -2  11   30247     502   1
   6  -2  11    4133     478   1
   7  -2  11    8783     358   1
   8  -2  11   13924     610   1
  -9  -1  11     245     192   1
  -8  -1  11   11480     475   1
  -7  -1  11    8817     329   1
  -6  -1  11    2266     179   1
  -5   1 -10   25194     425  -2
  -5  -1  11   25194     425   1
  -4  -1  11    2062     154   1
  -3  -1  11   51560     599   1
  -2  -1  11    4653     204   1
  -1  -1  11   82748     853   1
   0   1 -11  150774    1431  -2
   0  -1  11  150774    1431   1
   1  -1  11   44866     760   1
   2  -1  11   25771     387   1
   3  -1  11    7539     251   1
   4  -1  11   12424     410   1
   5   1 -12    4759     260  -2
   5  -1  11    4759     260   1
   6  -1  11     991     191   1
   7  -1  11   11230     413   1
   8  -1  11    1743     283   1
  -9   0  11     391     221   1
  -8   0  11       4     170   1
  -7   0  11   35998     604   1
  -6   0  11    6448     284   1
  -5   0 -10   27297     403  -2
  -5   0  11   27297     403   1
  -4   0  11    6766     254   1
  -3   0  11   35274     465   1
  -2   0  11   23234     367   1
  -1   0  11   18961     318   1
   0   0 -11  222542    1832  -2
   0   0  11  222542    1832   1
   1   0  11    1456     136   1
   2   0  11    1050     132   1
   3   0  11    3414     187   1
   4   0  11      -6     150   1
   5   0 -12   22205     438  -2
   5   0  11   22205     438   1
   6   0  11    1346     193   1
   7   0  11   15186     536   1
   8   0  11   13842     508   1
  -9   1  11    8888     467   1
  -8   1  11   26534    1322   1
  -7   1  11    7655     369   1
  -6   1  11   19062     669   1
  -5  -1 -10     271     147  -2
  -5   1  11     271     147   1
  -4   1  11   59549     833   1
  -3   1  11     348     120   1
  -2   1  11   70019     813   1
  -1   1  11   96701     935   1
   0  -1 -11  360806    3390  -2
   0   1  11  360806    3390   1
   1   1  11   41604     834   1
   2   1  11  184903    1684   1
   3   1  11    6380     283   1
   4   1  11    8652     340   1
   5  -1 -12   90383    1101  -2
   5   1  11   90383    1101   1
   6   1  11   22540     498   1
   7   1  11    1975     238   1
   8   1  11   24194     573   1
  -8   2  11   17526     493   1
  -7   2  11    2614     243   1
  -6   2  11   15265     382   1
  -5  -2 -10   19140     445  -2
  -5   2  11   19140     445   1
  -4   2  11  113497    1768   1
  -3   2  11   16065     401   1
  -2   2  11   84615     924   1
  -1   2  11   14122     326   1
   0  -2 -11    9818     291  -2
   0   2  11    9818     291   1
   1   2  11    1659     151   1
   2   2  11   31311     590   1
   3   2  11   29867     558   1
   4   2  11    1097     175   1
   5  -2 -12    7651     357  -2
   5   2  11    7651     357   1
   6   2  11   17806     484   1
   7   2  11     780     315   1
   8   2  11    6619     402   1
  -8   3  11   13864     747   1
  -7   3  11    4164     292   1
  -6   3  11    8330     362   1
  -5  -3 -10    5639     290  -2
  -5   3  11    5639     290   1
  -4   3  11   40730     804   1
  -3   3  11     178     179   1
  -2   3  11    1685     185   1
  -1   3  11    2508     187   1
   0  -3 -11    7072     272  -2
   0   3  11    7072     272   1
   1   3  11   55960     783   1
   2   3  11   44040     669   1
   3   3  11   11647     475   1
   4   3  11   12009     478   1
   5  -3 -12   20391     521  -2
   5   3  11   20391     521   1
   6   3  11    2265     227   1
   7   3  11   17355     578   1
  -8   4  11   11023     563   1
  -7   4  11     703     210   1
  -6   4  11    2022     218   1
  -5  -4 -10    7789     402  -2
  -5   4  11    7789     402   1
  -4   4  11    2128     241   1
  -3   4  11   40999     797   1
  -2   4  11    2615     247   1
  -1   4  11   24165     529   1
   0  -4 -11  135657    1698  -2
   0   4  11  135657    1698   1
   1   4  11   25963     543   1
   2   4  11    1950     211   1
   3   4  11    5953     295   1
   4   4  11     514     171   1
   5  -4 -12    4453     290  -2
   5   4  11    4453     290   1
   6   4  11   12667     733   1
   7   4  11   32523     700   1
  -7   5  11     643     256   1
  -6   5  11    3776     294   1
  -5  -5 -10   20110     555  -2
  -5   5  11   20110     555   1
  -4   5  11    3236     303   1
  -3   5  11   32844     703   1
  -2   5  11   27260     643   1
  -1   5  11     547     201   1
   0  -5 -11   81335    1219  -2
   0   5  11   81335    1219   1
   1   5  11    1305     226   1
   2   5  11    9330     421   1
   3   5  11   14578     440   1
   4   5  11    9808     390   1
   5  -5 -12   11040     394  -2
   5   5  11   11040     394   1
   6   5  11    1744     257   1
  -6   6  11    5109     386   1
  -5  -6 -10     769     271  -2
  -5   6  11     769     271   1
  -4   6  11   14800     935   1
  -3   6  11    1692     287   1
  -2   6  11   90050    1532   1
  -1   6  11   21386     647   1
   0  -6 -11    4514     347  -2
   0   6  11    4514     347   1
   1   6  11    6242     411   1
   2   6  11   11082     416   1
   3   6  11   16377     587   1
   4   6  11    5937     322   1
   5  -6 -12   15016     507  -2
   5   6  11   15016     507   1
  -5  -7 -10     853     288  -2
  -5   7  11     853     288   1
  -4   7  11   39886    1060   1
  -3   7  11    1228     334   1
  -2   7  11    3282     374   1
  -1   7  11    5772     450   1
   0  -7 -11     569     246  -2
   0   7  11     569     246   1
   1   7  11    1950     267   1
   2   7  11       5     207   1
   3   7  11    8042     399   1
   4   7  11    6334     371   1
  -4   8  11    1922     374   1
  -3   8  11     539     311   1
  -2   8  11     173     289   1
  -1   8  11    7211     505   1
   0  -8 -11    8559     525  -2
   0   8  11    8559     525   1
   1   8  11    7946     458   1
   2   8  11     324     216   1
   3   8  11   26827     651   1
  -1   9  11   23280     728   1
   0  -9 -11    2565     359  -2
   0   9  11    2565     359   1
  -3 -12  12     846     310   1
  -2 -12  12   14769     530   1
  -1 -12  12     775     225   1
   0  12 -12    3650     330  -2
   0 -12  12    3650     330   1
   1 -12  12     801     273   1
   2 -12  12    5180     399   1
   3 -12  12   12510     587   1
  -5 -11  12    2861     323   1
  -4 -11  12   16550     526   1
  -3 -11  12   10900     370   1
  -2 -11  12    2863     248   1
  -1 -11  12   14952     725   1
   0  11 -12    3904     344  -2
   0 -11  12    3904     344   1
   1 -11  12   39878     784   1
   2 -11  12    3527     342   1
   3 -11  12     843     290   1
   4 -11  12   27005     700   1
  -6  10 -11    5965     410  -2
  -6 -10  12    5965     410   1
  -5 -10  12    6157     333   1
  -4 -10  12    1156     232   1
  -3 -10  12   20438     676   1
  -2 -10  12    9395     382   1
  -1 -10  12    6671     325   1
   0  10 -12   30403     654  -2
   0 -10  12   30403     654   1
   1 -10  12   16835     500   1
   2 -10  12    9103     432   1
   3 -10  12    9512     466   1
   4 -10  12   46353     875   1
   5 -10  12    2275     307   1
  -6   9 -11    1640     266  -2
  -6  -9  12    1640     266   1
  -5  -9  12   12657     537   1
  -4  -9  12      82     181   1
  -3  -9  12   49050     687   1
  -2  -9  12   12512     429   1
  -1  -9  12    9376     380   1
   0   9 -12   21203     496  -2
   0  -9  12   21203     496   1
   1  -9  12    4802     312   1
   2  -9  12   18433     476   1
   3  -9  12   10156     470   1
   4  -9  12   15611     518   1
   5  -9  12    6434     390   1
   6   9 -13    5759     357  -2
   6  -9  12    5759     357   1
  -7  -8  12    3859     335   1
  -6   8 -11    1229     236  -2
  -6  -8  12    1229     236   1
  -5  -8  12    8281     367   1
  -4  -8  12   14829     864   1
  -3  -8  12     796     179   1
  -2  -8  12  135720    1423   1
  -1  -8  12   33895     544   1
   0   8 -12   14005     412  -2
   0  -8  12   14005     412   1
   1  -8  12    3870     294   1
   2  -8  12   53638     920   1
   3  -8  12   13177     440   1
   4  -8  12    2423     250   1
   5  -8  12    4751     289   1
   6   8 -13     926     252  -2
   6  -8  12     926     252   1
   7  -8  12    4895     354   1
  -8  -7  12    9633     754   1
  -7  -7  12     338     247   1
  -6   7 -11    2142     275  -2
  -6  -7  12    2142     275   1
  -5  -7  12    3830     250   1
  -4  -7  12  115853    1378   1
  -3  -7  12   40499     616   1
  -2  -7  12   90341     996   1
  -1  -7  12   25921     424   1
   0   7 -12   12508     320  -2
   0  -7  12   12508     320   1
   1  -7  12   18227     394   1
   2  -7  12   15246     392   1
   3  -7  12    4182     252   1
   4  -7  12   21235     723   1
   5  -7  12   17042     498   1
   6   7 -13   16005     496  -2
   6  -7  12   16005     496   1
   7  -7  12    3209     351   1
  -8  -6  12    1019     243   1
  -7  -6  12    1172     237   1
  -6   6 -11   29733     646  -2
  -6  -6  12   29733     646   1
  -5  -6  12   35957     577   1
  -4  -6  12   23452     447   1
  -3  -6  12    6182     249   1
  -2  -6  12   35060     455   1
  -1  -6  12   85612     862   1
   0   6 -12   21487     364  -2
   0  -6  12   21487     364   1
   1  -6  12   14374    1341   1
   2  -6  12    5065     248   1
   3  -6  12   33526     536   1
   4  -6  12   74010     981   1
   5  -6  12    2870     236   1
   6   6 -13    9655     437  -2
   6  -6  12    9655     437   1
   7  -6  12    9508     448   1
  -8  -5  12    9765     518   1
  -7  -5  12    3732     336   1
  -6   5 -11   24138     588  -2
  -6  -5  12   24138     588   1
  -5  -5  12   15493     368   1
  -4  -5  12    4271     254   1
  -3  -5  12   89760     871   1
  -2  -5  12    1631     132   1
  -1  -5  12   62933     643   1
   0   5 -12   29165     402  -2
   0  -5  12   29165     402   1
   1  -5  12   19797     623   1
   2  -5  12   35956     451   1
   3  -5  12   16174     348   1
   4  -5  12   29762     528   1
   5  -5  12   10259     517   1
   6   5 -13    5194     332  -2
   6  -5  12    5194     332   1
   7  -5  12    7038     390   1
   8  -5  12    2696     283   1
  -8  -4  12   17253     536   1
  -7  -4  12    6272     381   1
  -6   4 -11   22390     534  -2
  -6  -4  12   22390     534   1
  -5  -4  12  100083    1299   1
  -4  -4  12    7660     284   1
  -3  -4  12   19196     328   1
  -2  -4  12    7990     261   1
  -1  -4  12   56934     598   1
   0   4 -12   70290     708  -2
   0  -4  12   70290     708   1
   1  -4  12    2665     253   1
   2  -4  12   52417     584   1
   3  -4  12     640     142   1
   4  -4  12   38884     661   1
   5  -4  12    8056     320   1
   6   4 -13    5456     307  -2
   6  -4  12    5456     307   1
   7  -4  12   20492     516   1
   8  -4  12     290     210   1
  -8  -3  12    3329     316   1
  -7  -3  12    7778     410   1
  -6   3 -11   12331     555  -2
  -6  -3  12   12331     555   1
  -5  -3  12   30813     606   1
  -4  -3  12   97411    1007   1
  -3  -3  12    8562     268   1
  -2  -3  12   12789     267   1
  -1  -3  12    1992     246   1
   0   3 -12  258274    2159  -2
   0  -3  12  258274    2159   1
   1  -3  12  104229    1078   1
   2  -3  12   26443     410   1
   3  -3  12   21764     393   1
   4  -3  12    1911     239   1
   5  -3  12   38584     647   1
   6   3 -13   24610     526  -2
   6  -3  12   24610     526   1
   7  -3  12   24576     644   1
   8  -3  12    1110     259   1
  -9  -2  12    1989     391   1
  -8  -2  12    4175     311   1
  -7  -2  12    4182     288   1
  -6  -2  12   65638     908   1
  -5   2 -11    9031     351  -2
  -5  -2  12    9031     351   1
  -4  -2  12   85578    1583   1
  -3  -2  12   56817     638   1
  -2  -2  12    9011     260   1
  -1  -2  12   58133     862   1
   0   2 -12   70402     793  -2
   0  -2  12   70402     793   1
   1  -2  12   82098     939   1
   2  -2  12    8096     279   1
   3  -2  12  135600    1548   1
   4  -2  12   34868     680   1
   5   2 -13   22592     544  -2
   5  -2  12   22592     544   1
   6  -2  12    2732     261   1
   7  -2  12   19590     474   1
   8  -2  12    6028     534   1
  -8  -1  12   22264     641   1
  -7  -1  12    1678     218   1
  -6  -1  12   17233     408   1
  -5   1 -11    5998     257  -2
  -5  -1  12    5998     257   1
  -4  -1  12   15337     312   1
  -3  -1  12    9563     281   1
  -2  -1  12   74855     810   1
  -1  -1  12   41225     689   1
   0   1 -12  291966    2702  -2
   0  -1  12  291966    2702   1
   1  -1  12  148017    1476   1
   2  -1  12   88361    1017   1
   3  -1  12   10314     362   1
   4  -1  12    5766     347   1
   5   1 -13   15022     404  -2
   5  -1  12   15022     404   1
   6  -1  12    1608     227   1
   7  -1  12     132     180   1
   8  -1  12   11981     494   1
  -8   0  12   17369     513   1
  -7   0  12     264     154   1
  -6   0  12     305     157   1
  -5   0 -11   33142     531  -2
  -5   0  12   33142     531   1
  -4   0  12     843     154   1
  -3   0  12   23744     390   1
  -2   0  12    5384     218   1
  -1   0  12  104668    1033   1
   0   0 -12    5833     225  -2
   0   0  12    5833     225   1
   1   0  12   46050     897   1
   2   0  12   70815     802   1
   3   0  12   12774     390   1
   4   0  12   45973     751   1
   5   0 -13   11241     388  -2
   5   0  12   11241     388   1
   6   0  12   32883     624   1
   7   0  12     486     236   1
   8   0  12    6071     411   1
  -8   1  12   18362     510   1
  -7   1  12   48148     800   1
  -6   1  12    1195     183   1
  -5  -1 -11   70593     934  -2
  -5   1  12   70593     934   1
  -4   1  12   12260     346   1
  -3   1  12   55147     760   1
  -2   1  12   39926     612   1
  -1   1  12   28203     446   1
   0  -1 -12   13491     286  -2
   0   1  12   13491     286   1
   1   1  12   41327     559   1
   2   1  12  277255    2760   1
   3   1  12   25143     551   1
   4   1  12  186119    2248   1
   5  -1 -13   15121     420  -2
   5   1  12   15121     420   1
   6   1  12    1190     220   1
   7   1  12    6692     416   1
  -8   2  12   10248     446   1
  -7   2  12   36647     699   1
  -6   2  12   19796     476   1
  -5  -2 -11    3598     249  -2
  -5   2  12    3598     249   1
  -4   2  12   33115     637   1
  -3   2  12   38913     732   1
  -2   2  12   29349     534   1
  -1   2  12    4844     265   1
   0  -2 -12  148104    1514  -2
   0   2  12  148104    1514   1
   1   2  12     262     138   1
   2   2  12  126344    1463   1
   3   2  12  107517    1365   1
   4   2  12    1535     227   1
   5  -2 -13    7684     363  -2
   5   2  12    7684     363   1
   6   2  12    6855     369   1
   7   2  12   13287     530   1
  -8   3  12    -322     536   1
  -7   3  12    6848     385   1
  -6   3  12   36026     659   1
  -5  -3 -11    6674     353  -2
  -5   3  12    6674     353   1
  -4   3  12   35822     654   1
  -3   3  12   11412     407   1
  -2   3  12     780     196   1
  -1   3  12   33692     633   1
   0  -3 -12   61378     983  -2
   0   3  12   61378     983   1
   1   3  12   42538     705   1
   2   3  12   16035     398   1
   3   3  12   24482     500   1
   4   3  12    2396     258   1
   5  -3 -13   16132     496  -2
   5   3  12   16132     496   1
   6   3  12   35355     736   1
   7   3  12     947     259   1
  -7   4  12   13485     444   1
  -6   4  12   30716     652   1
  -5  -4 -11     855     232  -2
  -5   4  12     855     232   1
  -4   4  12    2097     266   1
  -3   4  12     549     230   1
  -2   4  12   38263     857   1
  -1   4  12  103155    1407   1
   0  -4 -12   17365     496  -2
   0   4  12   17365     496   1
   1   4  12   50066     875   1
   2   4  12    3956     309   1
   3   4  12   31013     603   1
   4   4  12    6720     326   1
   5  -4 -13    4821     296  -2
   5   4  12    4821     296   1
   6   4  12    4748     402   1
  -6   5  12    4537     340   1
  -5  -5 -11   20283     591  -2
  -5   5  12   20283     591   1
  -4   5  12   19697     585   1
  -3   5  12   49007     958   1
  -2   5  12      20     237   1
  -1   5  12   77767    1264   1
   0  -5 -12   15479     503  -2
   0   5  12   15479     503   1
   1   5  12   29504     690   1
   2   5  12    2144     275   1
   3   5  12     239     224   1
   4   5  12    2719     248   1
   5  -5 -13    7813     398  -2
   5   5  12    7813     398   1
  -6   6  12    9154     953   1
  -5  -6 -11   45326     917  -2
  -5   6  12   45326     917   1
  -4   6  12    1893     321   1
  -3   6  12   25878     762   1
  -2   6  12    2297     341   1
  -1   6  12    9331     520   1
   0  -6 -12   36906     809  -2
   0   6  12   36906     809   1
   1   6  12    6573     384   1
   2   6  12   12992     468   1
   3   6  12    3688     337   1
   4   6  12   14202     445   1
   5  -6 -13   13006     512  -2
   5   6  12   13006     512   1
  -4   7  12    3775     439   1
  -3   7  12     551     345   1
  -2   7  12   12365     892   1
  -1   7  12    3619     368   1
   0  -7 -12   31369     774  -2
   0   7  12   31369     774   1
   1   7  12   24309     696   1
   2   7  12    1303     251   1
   3   7  12    6015     380   1
  -3   8  12     384     391   1
  -2   8  12   16340     730   1
  -1   8  12    7766     511   1
   0  -8 -12    3629     386  -2
   0   8  12    3629     386   1
   1   8  12   14271     704   1
   2   8  12    3472     664   1
  -2 -12  13     632     278   1
  -1 -12  13    9019     464   1
   0  12 -13   17704     745  -2
   0 -12  13   17704     745   1
   1 -12  13    2421     361   1
   2 -12  13     549     276   1
  -4 -11  13    5210     359   1
  -3 -11  13    1366     213   1
  -2 -11  13    1863     242   1
  -1 -11  13   10601     517   1
   0  11 -13   29403     708  -2
   0 -11  13   29403     708   1
   1 -11  13    2215     311   1
   2 -11  13    3924     364   1
   3 -11  13   12224     643   1
   4 -11  13    9989     484   1
  -5 -10  13    7077     426   1
  -4 -10  13   14659    1110   1
  -3 -10  13    1552     216   1
  -2 -10  13   19745     490   1
  -1 -10  13   24475     549   1
   0  10 -13    2734     316  -2
   0 -10  13    2734     316   1
   1 -10  13   22935     551   1
   2 -10  13   16047     526   1
   3 -10  13   44472     833   1
   4 -10  13   15249     549   1
   5 -10  13    8476     451   1
  -6   9 -12     713     240  -2
  -6  -9  13     713     240   1
  -5  -9  13    1864     222   1
  -4  -9  13     890     198   1
  -3  -9  13    4805     265   1
  -2  -9  13     953     177   1
  -1  -9  13   21743     593   1
   0   9 -13   45023     744  -2
   0  -9  13   45023     744   1
   1  -9  13   42209     727   1
   2  -9  13   12118     508   1
   3  -9  13    1450     268   1
   4  -9  13   13051     471   1
   5  -9  13     461     279   1
  -7  -8  13     469     250   1
  -6   8 -12    4317     345  -2
  -6  -8  13    4317     345   1
  -5  -8  13   17390     523   1
  -4  -8  13    8629     348   1
  -3  -8  13     171     193   1
  -2  -8  13   15341     401   1
  -1  -8  13   19456     449   1
   0   8 -13   40502     638  -2
   0  -8  13   40502     638   1
   1  -8  13    5246     316   1
   2  -8  13    9601     371   1
   3  -8  13    9126     375   1
   4  -8  13   16787     521   1
   5  -8  13   29756     671   1
   6   8 -14    1079     264  -2
   6  -8  13    1079     264   1
  -7  -7  13    4728     445   1
  -6   7 -12     699     225  -2
  -6  -7  13     699     225   1
  -5  -7  13    5825     307   1
  -4  -7  13   58182     884   1
  -3  -7  13    4100     271   1
  -2  -7  13   19855     389   1
  -1  -7  13    4827     258   1
   0   7 -13   24434     426  -2
   0  -7  13   24434     426   1
   1  -7  13   20621     420   1
   2  -7  13   15010     387   1
   3  -7  13   29685     537   1
   4  -7  13    5407     354   1
   5  -7  13   20671     519   1
   6   7 -14    1184     282  -2
   6  -7  13    1184     282   1
   7  -7  13    8736     520   1
  -7  -6  13    1168     311   1
  -6   6 -12   14573     572  -2
  -6  -6  13   14573     572   1
  -5  -6  13    9543     449   1
  -4  -6  13   47701     726   1
  -3  -6  13    2771     218   1
  -2  -6  13   22580     384   1
  -1  -6  13   23239     407   1
   0   6 -13    2530     205  -2
   0  -6  13    2530     205   1
   1  -6  13   23630     415   1
   2  -6  13    4780     245   1
   3  -6  13   71395     920   1
   4  -6  13    4246     282   1
   5  -6  13   17704     470   1
   6   6 -14    4178     323  -2
   6  -6  13    4178     323   1
   7  -6  13   10402     483   1
  -8  -5  13   12526     631   1
  -7  -5  13    1457     243   1
  -6   5 -12     540     184  -2
  -6  -5  13     540     184   1
  -5  -5  13   20037     465   1
  -4  -5  13   36842     578   1
  -3  -5  13   16248     347   1
  -2  -5  13    3073     202   1
  -1  -5  13   16162     530   1
   0   5 -13     830     157  -2
   0  -5  13     830     157   1
   1  -5  13   51872     659   1
   2  -5  13     -44     155   1
   3  -5  13   23206     528   1
   4  -5  13    1961     220   1
   5  -5  13   16548     553   1
   6   5 -14   38664    1150  -2
   6  -5  13   38664    1150   1
   7  -5  13    2876     283   1
  -8  -4  13     218     208   1
  -7  -4  13    3016     295   1
  -6   4 -12    2002     230  -2
  -6  -4  13    2002     230   1
  -5  -4  13   12988     469   1
  -4  -4  13   43597     665   1
  -3  -4  13   20677     418   1
  -2  -4  13    1040     156   1
  -1  -4  13   21233     347   1
   0   4 -13   52173     634  -2
   0  -4  13   52173     634   1
   1  -4  13    5229     268   1
   2  -4  13     748     156   1
   3  -4  13   33360     652   1
   4  -4  13   29431     602   1
   5  -4  13   11997     437   1
   6   4 -14   21738     522  -2
   6  -4  13   21738     522   1
   7  -4  13     848     210   1
  -8  -3  13    9033     471   1
  -7  -3  13    1937     413   1
  -6   3 -12   17265     460  -2
  -6  -3  13   17265     460   1
  -5  -3  13   25991     554   1
  -4  -3  13   62454     888   1
  -3  -3  13   37078     541   1
  -2  -3  13  147457    1376   1
  -1  -3  13    8647     270   1
   0   3 -13   32968     453  -2
   0  -3  13   32968     453   1
   1  -3  13    2671     180   1
   2  -3  13   41199     632   1
   3  -3  13     752     172   1
   4  -3  13   51264     843   1
   5  -3  13   27420     552   1
   6  -3  13    6486     347   1
   7  -3  13   27631     638   1
  -8  -2  13    9012     453   1
  -7  -2  13    7387     363   1
  -6  -2  13     817     180   1
  -5   2 -12   48984     836  -2
  -5  -2  13   48984     836   1
  -4  -2  13    1608     194   1
  -3  -2  13   13109     329   1
  -2  -2  13  262632    2339   1
  -1  -2  13   24432     393   1
   0   2 -13   35108     496  -2
   0  -2  13   35108     496   1
   1  -2  13    9426     424   1
   2  -2  13    1183     194   1
   3  -2  13    9120     383   1
   4  -2  13    2207     252   1
   5  -2  13   61121     953   1
   6  -2  13   19547     585   1
   7  -2  13   22715     591   1
  -8  -1  13    1834     268   1
  -7  -1  13    7716     329   1
  -6  -1  13    3740     246   1
  -5   1 -12   14448     359  -2
  -5  -1  13   14448     359   1
  -4  -1  13   41073     673   1
  -3  -1  13    1040     156   1
  -2  -1  13   47451     608   1
  -1  -1  13    3226     234   1
   0   1 -13   74731     824  -2
   0  -1  13   74731     824   1
   1  -1  13   51447     652   1
   2  -1  13   94094    1157   1
   3  -1  13   24813     523   1
   4  -1  13   20963     571   1
   5   1 -14   73573     996  -2
   5  -1  13   73573     996   1
   6  -1  13   14684     482   1
   7  -1  13    2491     254   1
  -8   0  13    1271     228   1
  -7   0  13    9692     353   1
  -6   0  13   16181     524   1
  -5   0 -12    8861     372  -2
  -5   0  13    8861     372   1
  -4   0  13    4813     367   1
  -3   0  13     305     158   1
  -2   0  13    9701     347   1
  -1   0  13   63485     724   1
   0   0 -13   30254     484  -2
   0   0  13   30254     484   1
   1   0  13   40412     612   1
   2   0  13      61     135   1
   3   0  13  118429    1447   1
   4   0  13     553     175   1
   5   0 -14   19344     468  -2
   5   0  13   19344     468   1
   6   0  13   19713     491   1
   7   0  13    1517     247   1
  -8   1  13    2183     281   1
  -7   1  13     601     268   1
  -6   1  13    5332     282   1
  -5  -1 -12   15537     385  -2
  -5   1  13   15537     385   1
  -4   1  13   69709    1419   1
  -3   1  13   13937     402   1
  -2   1  13    9307     444   1
  -1   1  13   55417     715   1
   0  -1 -13  138392    1593  -2
   0   1  13  138392    1593   1
   1   1  13   83853    1017   1
   2   1  13   16446     392   1
   3   1  13   16008     433   1
   4   1  13     231     197   1
   5  -1 -14    6621     341  -2
   5   1  13    6621     341   1
   6   1  13   48396     854   1
   7   1  13    1465     267   1
  -7   2  13    4353     319   1
  -6   2  13   15235     446   1
  -5  -2 -12   31301     607  -2
  -5   2  13   31301     607   1
  -4   2  13    2310     270   1
  -3   2  13   10577     480   1
  -2   2  13   19203     478   1
  -1   2  13   26847     571   1
   0  -2 -13     236     180  -2
   0   2  13     236     180   1
   1   2  13   33572     598   1
   2   2  13  123516    1509   1
   3   2  13    2631     282   1
   4   2  13   17953     463   1
   5  -2 -14   23061     556  -2
   5   2  13   23061     556   1
   6   2  13   13650     698   1
  -7   3  13    2956     299   1
  -6   3  13   10634     704   1
  -5  -3 -12   15737     486  -2
  -5   3  13   15737     486   1
  -4   3  13     357     215   1
  -3   3  13    2258     294   1
  -2   3  13   13427     492   1
  -1   3  13   13962     503   1
   0  -3 -13  129014    1668  -2
   0   3  13  129014    1668   1
   1   3  13    4734     299   1
   2   3  13   54062     828   1
   3   3  13   59045    1006   1
   4   3  13    1841     251   1
   5  -3 -14    5966     376  -2
   5   3  13    5966     376   1
   6   3  13     567     211   1
  -6   4  13     798     231   1
  -5  -4 -12    9834     486  -2
  -5   4  13    9834     486   1
  -4   4  13   12437     554   1
  -3   4  13    6666     477   1
  -2   4  13   30031     720   1
  -1   4  13    1763     262   1
   0  -4 -13    7190     466  -2
   0   4  13    7190     466   1
   1   4  13    3779     291   1
   2   4  13   21152     580   1
   3   4  13   26210     556   1
   4   4  13   45122     816   1
   5  -4 -14    5508     358  -2
   5   4  13    5508     358   1
  -6   5  13   12124     713   1
  -5  -5 -12    2949     507  -2
  -5   5  13    2949     507   1
  -4   5  13   23692     694   1
  -3   5  13    8879     517   1
  -2   5  13    5554     445   1
  -1   5  13    1826     282   1
   0  -5 -13   18898     629  -2
   0   5  13   18898     629   1
   1   5  13   15520     597   1
   2   5  13    1424     271   1
   3   5  13   10803     489   1
   4   5  13   13988     556   1
   5  -5 -14   13025     586  -2
   5   5  13   13025     586   1
  -5  -6 -12    9773     609  -2
  -5   6  13    9773     609   1
  -4   6  13    6248     646   1
  -3   6  13    3689     456   1
  -2   6  13    8713     565   1
  -1   6  13   11474     582   1
   0  -6 -13    3948     363  -2
   0   6  13    3948     363   1
   1   6  13    4116     360   1
   2   6  13    1728     246   1
   3   6  13   21128     708   1
   4   6  13   28076     692   1
  -3   7  13    1737     382   1
  -2   7  13    5291     466   1
  -1   7  13     594     301   1
   0  -7 -13    3905     372  -2
   0   7  13    3905     372   1
   1   7  13    5473     404   1
   2   7  13   12874     562   1
  -1 -12  14    2449     301   1
   0  12 -14     838     327  -2
   0 -12  14     838     327   1
  -3 -11  14    8760     401   1
  -2 -11  14    3441     355   1
  -1 -11  14     326     231   1
   0  11 -14   19686     625  -2
   0 -11  14   19686     625   1
   1 -11  14     758     275   1
   2 -11  14    3580     345   1
   3 -11  14    3028     326   1
  -5 -10  14   11260     467   1
  -4 -10  14    1600     249   1
  -3 -10  14    7056     391   1
  -2 -10  14   17065     479   1
  -1 -10  14     490     224   1
   0  10 -14    5455     364  -2
   0 -10  14    5455     364   1
   1 -10  14    2347     297   1
   2 -10  14     256     254   1
   3 -10  14    2484     292   1
   4 -10  14    6101     400   1
  -5  -9  14     317     190   1
  -4  -9  14   13908     494   1
  -3  -9  14    4264     293   1
  -2  -9  14    9347     458   1
  -1  -9  14    1414     208   1
   0   9 -14    2849     287  -2
   0  -9  14    2849     287   1
   1  -9  14    6234     324   1
   2  -9  14    2087     257   1
   3  -9  14   11797     495   1
   4  -9  14    4360     342   1
   5  -9  14   18896     573   1
  -6   8 -13   12959     880  -2
  -6  -8  14   12959     880   1
  -5  -8  14    7077     509   1
  -4  -8  14    3403     278   1
  -3  -8  14    3098     253   1
  -2  -8  14   29681     530   1
  -1  -8  14   21188     439   1
   0   8 -14    1402     223  -2
   0  -8  14    1402     223   1
   1  -8  14    7370     366   1
   2  -8  14    7466     393   1
   3  -8  14   21706     498   1
   4  -8  14   18338     557   1
   5  -8  14     881     262   1
   6   8 -15    9932     556  -2
   6  -8  14    9932     556   1
  -7  -7  14    6600     526   1
  -6   7 -13    3492     378  -2
  -6  -7  14    3492     378   1
  -5  -7  14    5764     416   1
  -4  -7  14    3301     258   1
  -3  -7  14   10537     356   1
  -2  -7  14   17022     387   1
  -1  -7  14   32066     548   1
   0   7 -14   12396     364  -2
   0  -7  14   12396     364   1
   1  -7  14   26275     476   1
   2  -7  14   35383     653   1
   3  -7  14    2777     280   1
   4  -7  14   14040     531   1
   5  -7  14   10704     556   1
   6   7 -15   18186     624  -2
   6  -7  14   18186     624   1
  -7  -6  14   23731     691   1
  -6   6 -13    5794     383  -2
  -6  -6  14    5794     383   1
  -5  -6  14   21409     503   1
  -4  -6  14    2291     212   1
  -3  -6  14   48996     710   1
  -2  -6  14    9559     323   1
  -1  -6  14   87544     980   1
   0   6 -14   83960    1055  -2
   0  -6  14   83960    1055   1
   2  -6  14   37891     658   1
   3  -6  14    1881     218   1
   4  -6  14    7273     372   1
   5  -6  14   21201     564   1
   6   6 -15    9944     471  -2
   6  -6  14    9944     471   1
  -7  -5  14   20377     611   1
  -6   5 -13   20854     531  -2
  -6  -5  14   20854     531   1
  -5  -5  14   39826     772   1
  -4  -5  14    2236     253   1
  -3  -5  14   15126     446   1
  -2  -5  14    2907     207   1
  -1  -5  14   22965     417   1
   0   5 -14   60994     776  -2
   0  -5  14   60994     776   1
   1  -5  14   19501     519   1
   2  -5  14   11533     345   1
   3  -5  14    2075     225   1
   4  -5  14    4990     354   1
   5  -5  14   10776     508   1
   6   5 -15    2592     299  -2
   6  -5  14    2592     299   1
   7  -5  14     476     239   1
  -7  -4  14    5532     628   1
  -6   4 -13   16340     527  -2
  -6  -4  14   16340     527   1
  -5  -4  14   15959     493   1
  -4  -4  14   21366     452   1
  -3  -4  14   20183     426   1
  -2  -4  14   40606     590   1
  -1  -4  14    4974     300   1
   0   4 -14   85291     973  -2
   0  -4  14   85291     973   1
   1  -4  14   39622     670   1
   2  -4  14   17690     430   1
   3  -4  14    6752     383   1
   4  -4  14   14396     485   1
   5  -4  14    4015     310   1
   6   4 -15    5726     347  -2
   6  -4  14    5726     347   1
   7  -4  14    1331     262   1
  -8  -3  14    7141     453   1
  -7  -3  14    1562     302   1
  -6  -3  14    5360     334   1
  -5  -3  14    9912     659   1
  -4  -3  14   51620     863   1
  -3  -3  14   73091     929   1
  -2  -3  14  148008    1472   1
  -1  -3  14    3391     390   1
   0   3 -14  110159    1146  -2
   0  -3  14  110159    1146   1
   1  -3  14   52209     829   1
   2  -3  14    2740     269   1
   3  -3  14     -34     174   1
   4  -3  14     273     199   1
   5  -3  14   11295     530   1
   6  -3  14   17498     958   1
   7  -3  14     376     261   1
  -8  -2  14   14048     649   1
  -7  -2  14     981     199   1
  -6  -2  14   51682     845   1
  -5  -2  14   28340     551   1
  -4  -2  14   71679    1040   1
  -3  -2  14   33994     599   1
  -2  -2  14   26698     540   1
  -1  -2  14   27829     483   1
   0   2 -14    7861     300  -2
   0  -2  14    7861     300   1
   1  -2  14    1530     226   1
   2  -2  14   12611     495   1
   3  -2  14    9559     399   1
   4  -2  14   16085     498   1
   5  -2  14     529     249   1
   6  -2  14   19089     622   1
   7  -2  14    9210     463   1
  -8  -1  14   13509     846   1
  -7  -1  14    6295     354   1
  -6  -1  14     650     197   1
  -5   1 -13   43987     790  -2
  -5  -1  14   43987     790   1
  -4  -1  14   14594     410   1
  -3  -1  14   46800     699   1
  -2  -1  14  114402    1274   1
  -1  -1  14   10359     312   1
   0   1 -14    6649     286  -2
   0  -1  14    6649     286   1
   1  -1  14   10407     356   1
   2  -1  14   79732    1349   1
   3  -1  14    1846     228   1
   4  -1  14   28370     722   1
   5   1 -15   14294     469  -2
   5  -1  14   14294     469   1
   6  -1  14   20169     697   1
   7  -1  14   35402     746   1
  -7   0  14   10260     431   1
  -6   0  14    1375     207   1
  -5   0 -13   42085     701  -2
  -5   0  14   42085     701   1
  -4   0  14   17998     496   1
  -3   0  14   29649     571   1
  -2   0  14   63322     857   1
  -1   0  14   28205     521   1
   0   0 -14    2654     225  -2
   0   0  14    2654     225   1
   1   0  14    2515     217   1
   2   0  14  139254    1720   1
   3   0  14     337     192   1
   4   0  14   11791     487   1
   5   0 -15   55956     846  -2
   5   0  14   55956     846   1
   6   0  14    1923     263   1
  -7   1  14   14172     498   1
  -6   1  14    7368     490   1
  -5  -1 -13   22809     520  -2
  -5   1  14   22809     520   1
  -4   1  14    2909     260   1
  -3   1  14    1472     220   1
  -2   1  14   10832     457   1
  -1   1  14   15817     421   1
   0  -1 -14   68650     878  -2
   0   1  14   68650     878   1
   1   1  14    1974     191   1
   2   1  14   23297     537   1
   3   1  14   21685     569   1
   4   1  14    7686     428   1
   5  -1 -15   29977     662  -2
   5   1  14   29977     662   1
   6   1  14    1615     276   1
  -7   2  14    3625     346   1
  -6   2  14    7221     387   1
  -5  -2 -13    5535     371  -2
  -5   2  14    5535     371   1
  -4   2  14   16524     504   1
  -3   2  14    1355     299   1
  -2   2  14   98575    1430   1
  -1   2  14   97288    1344   1
   0  -2 -14    1352     198  -2
   0   2  14    1352     198   1
   1   2  14   29897     899   1
   2   2  14   33219     687   1
   3   2  14   42629     890   1
   4   2  14    4419     344   1
   5  -2 -15   10890     505  -2
   5   2  14   10890     505   1
   6   2  14    3806     346   1
  -6   3  14    7092     425   1
  -5  -3 -13    4069     348  -2
  -5   3  14    4069     348   1
  -4   3  14   33214     780   1
  -3   3  14   53716    1086   1
  -2   3  14    4734     343   1
  -1   3  14   52555     926   1
   0  -3 -14     886     223  -2
   0   3  14     886     223   1
   1   3  14   37489     754   1
   2   3  14    2340     251   1
   3   3  14   12212     531   1
   4   3  14   26043     697   1
   5  -3 -15    2324     306  -2
   5   3  14    2324     306   1
  -6   4  14   11279     616   1
  -5  -4 -13   17764     724  -2
  -5   4  14   17764     724   1
  -4   4  14    4719     385   1
  -3   4  14   32760     789   1
  -2   4  14      50     261   1
  -1   4  14   29969     686   1
   0  -4 -14   40955     810  -2
   0   4  14   40955     810   1
   1   4  14    2269     247   1
   2   4  14    6970     418   1
   3   4  14    1412     320   1
   4   4  14   22157     839   1
   5  -4 -15    6307     465  -2
   5   4  14    6307     465   1
  -5  -5 -13   36675     919  -2
  -5   5  14   36675     919   1
  -4   5  14    1539     343   1
  -3   5  14   16270     697   1
  -2   5  14    3264     392   1
  -1   5  14     810     277   1
   0  -5 -14   26967     703  -2
   0   5  14   26967     703   1
   1   5  14     479     258   1
   2   5  14    5949     430   1
   3   5  14     296     229   1
   4   5  14    8934     498   1
  -3   6  14    4502     470   1
  -2   6  14   16831     768   1
  -1   6  14     537     308   1
   0  -6 -14   16466     629  -2
   0   6  14   16466     629   1
   1   6  14    1593     306   1
   2   6  14    9402     475   1
  -2 -11  15     519     239   1
  -1 -11  15   30387     642   1
   0  11 -15    3376     375  -2
   0 -11  15    3376     375   1
   1 -11  15   21806     625   1
   2 -11  15     530     248   1
  -4 -10  15    5547     411   1
  -3 -10  15   20867     630   1
  -2 -10  15    5887     362   1
  -1 -10  15   20237     557   1
   0  10 -15     656     254  -2
   0 -10  15     656     254   1
   1 -10  15    2155     278   1
   2 -10  15     380     233   1
   3 -10  15     234     235   1
  -5  -9  15   31433     662   1
  -4  -9  15   22524     595   1
  -3  -9  15   10538     435   1
  -2  -9  15     773     226   1
  -1  -9  15     387     207   1
   0   9 -15    1033     246  -2
   0  -9  15    1033     246   1
   1  -9  15     265     235   1
   2  -9  15    7132     387   1
   3  -9  15     139     208   1
   4  -9  15    4405     350   1
  -6   8 -14    3200     364  -2
  -6  -8  15    3200     364   1
  -5  -8  15    2917     305   1
  -4  -8  15   19492     525   1
  -3  -8  15    5552     322   1
  -2  -8  15     687     189   1
  -1  -8  15    4564     280   1
   0   8 -15    9815     409  -2
   0  -8  15    9815     409   1
   1  -8  15   13546     495   1
   2  -8  15   22234     554   1
   3  -8  15    3787     306   1
   4  -8  15    3126     326   1
   5  -8  15   24606     772   1
  -6   7 -14    6118     424  -2
  -6  -7  15    6118     424   1
  -5  -7  15    2644     282   1
  -4  -7  15   19734     534   1
  -3  -7  15   11823     397   1
  -2  -7  15    8408     350   1
  -1  -7  15   16193     564   1
   0   7 -15   12904     483  -2
   0  -7  15   12904     483   1
   1  -7  15   39639     677   1
   2  -7  15    9927     454   1
   3  -7  15   25155     562   1
   4  -7  15    -101     223   1
   5  -7  15   23154     670   1
  -6   6 -14   32487     703  -2
  -6  -6  15   32487     703   1
  -5  -6  15    7475     465   1
  -4  -6  15    5870     301   1
  -3  -6  15   14665     423   1
  -2  -6  15    7164     360   1
  -1  -6  15   30985     770   1
   0   6 -15    1160     201  -2
   0  -6  15    1160     201   1
   1  -6  15   63720     915   1
   2  -6  15    3025     262   1
   3  -6  15   25386     674   1
   4  -6  15   20669     637   1
   5  -6  15     745     299   1
   6   6 -16   17113     653  -2
   6  -6  15   17113     653   1
  -7  -5  15   13273     632   1
  -6   5 -14    2402     276  -2
  -6  -5  15    2402     276   1
  -5  -5  15    3710     284   1
  -4  -5  15    3032     260   1
  -3  -5  15   56997     853   1
  -2  -5  15    2912     234   1
  -1  -5  15   32392     827   1
   0   5 -15   46328     735  -2
   0  -5  15   46328     735   1
   1  -5  15   51776     814   1
   2  -5  15   28881     629   1
   3  -5  15    1976     272   1
   4  -5  15   20057     577   1
   5  -5  15    2147     273   1
   6   5 -16    5117     406  -2
   6  -5  15    5117     406   1
  -7  -4  15   17608    1023   1
  -6   4 -14     877     245  -2
  -6  -4  15     877     245   1
  -5  -4  15    9162     490   1
  -4  -4  15   13285     414   1
  -3  -4  15   30175     608   1
  -2  -4  15   53957     723   1
  -1  -4  15   38970     583   1
   0   4 -15   62429     915  -2
   0  -4  15   62429     915   1
   1  -4  15    6332     532   1
   2  -4  15   40469     848   1
   3  -4  15   12786     552   1
   4  -4  15   17849     530   1
   5  -4  15    2323     293   1
   6  -4  15    2322     303   1
  -7  -3  15   13011     610   1
  -6  -3  15   10045     494   1
  -5  -3  15    5607     352   1
  -4  -3  15     112     177   1
  -3  -3  15   10834     445   1
  -2  -3  15   54391     842   1
  -1  -3  15   32140     876   1
   0   3 -15   21575     457  -2
   0  -3  15   21575     457   1
   1  -3  15   45124     775   1
   2  -3  15   13757     501   1
   3  -3  15    1438     219   1
   4  -3  15    2573     327   1
   5  -3  15    2152     302   1
   6  -3  15    2679     319   1
  -7  -2  15    2158     274   1
  -6  -2  15   14961     480   1
  -5  -2  15     248     205   1
  -4  -2  15    5461     322   1
  -3  -2  15   15518     434   1
  -2  -2  15   66878     976   1
  -1  -2  15    4597     313   1
   0   2 -15   13737     424  -2
   0  -2  15   13737     424   1
   1  -2  15   40074     728   1
   2  -2  15    8100     443   1
   3  -2  15    2137     274   1
   4  -2  15    4610     351   1
   5  -2  15   28077     723   1
   6  -2  15    9163     498   1
  -7  -1  15     785     213   1
  -6  -1  15   39707     750   1
  -5   1 -14    3113     278  -2
  -5  -1  15    3113     278   1
  -4  -1  15   16666     515   1
  -3  -1  15    9465     401   1
  -2  -1  15    1761     211   1
  -1  -1  15   21425     457   1
   0   1 -15    1845     212  -2
   0  -1  15    1845     212   1
   1  -1  15   29136     561   1
   2  -1  15   18128     509   1
   3  -1  15   26747     624   1
   4  -1  15   30566     782   1
   5   1 -16   36595     761  -2
   5  -1  15   36595     761   1
   6  -1  15   31368     783   1
  -7   0  15    6429     393   1
  -6   0  15   11188     477   1
  -5   0 -14   35597     682  -2
  -5   0  15   35597     682   1
  -4   0  15     850     209   1
  -3   0  15     612     214   1
  -2   0  15    5468     338   1
  -1   0  15   36050     634   1
   0   0 -15   39203     663  -2
   0   0  15   39203     663   1
   1   0  15   36243     736   1
   2   0  15   41625     768   1
   3   0  15    6537     355   1
   4   0  15   37010     836   1
   5   0 -16    2652     299  -2
   5   0  15    2652     299   1
   6   0  15   17824     619   1
  -6   1  15    1631     251   1
  -5  -1 -14    8043     526  -2
  -5   1  15    8043     526   1
  -4   1  15    2741     305   1
  -3   1  15     728     247   1
  -2   1  15   13509     504   1
  -1   1  15    9540     407   1
   0  -1 -15   61458     894  -2
   0   1  15   61458     894   1
   1   1  15    4656     346   1
   2   1  15   24200     515   1
   3   1  15     949     216   1
   4   1  15   18798     580   1
   5  -1 -16    2204     309  -2
   5   1  15    2204     309   1
  -6   2  15     812     252   1
  -5  -2 -14    1745     259  -2
  -5   2  15    1745     259   1
  -4   2  15   15580     536   1
  -3   2  15    7505     499   1
  -2   2  15   38740     783   1
  -1   2  15   12641     501   1
   0  -2 -15   53872     809  -2
   0   2  15   53872     809   1
   1   2  15    1565     206   1
   2   2  15   15379     446   1
   3   2  15   13810     543   1
   4   2  15    2484     355   1
   5  -2 -16    8713     450  -2
   5   2  15    8713     450   1
  -5  -3 -14    9186     502  -2
  -5   3  15    9186     502   1
  -4   3  15   59099    1443   1
  -3   3  15    6281     458   1
  -2   3  15   25347     719   1
  -1   3  15    4890     400   1
   0  -3 -15   24146     528  -2
   0   3  15   24146     528   1
   1   3  15   10415     460   1
   2   3  15      83     215   1
   3   3  15    4677     457   1
   4   3  15     612     309   1
  -5  -4 -14    6730     828  -2
  -5   4  15    6730     828   1
  -4   4  15   19867     773   1
  -3   4  15    3127     423   1
  -2   4  15    5592     495   1
  -1   4  15   22668     637   1
   0  -4 -15     978     253  -2
   0   4  15     978     253   1
   1   4  15   10968     446   1
   2   4  15    3797     356   1
   3   4  15   15903     730   1
  -3   5  15   11751     642   1
  -2   5  15    1156     336   1
  -1   5  15    9510     539   1
   0  -5 -15    3822     364  -2
   0   5  15    3822     364   1
   1   5  15    1902     297   1
   2   5  15    6012     398   1
  -3 -10  16    3707     338   1
  -2 -10  16   11459     486   1
  -1 -10  16    5754     407   1
   0  10 -16    2672     326  -2
   0 -10  16    2672     326   1
   1 -10  16    9369     471   1
   2 -10  16    2440     322   1
  -4  -9  16   12508     525   1
  -3  -9  16    4906     348   1
  -2  -9  16    6603     367   1
  -1  -9  16     715     244   1
   0   9 -16    7371     431  -2
   0  -9  16    7371     431   1
   1  -9  16    2169     318   1
   2  -9  16   16584     567   1
   3  -9  16     277     292   1
  -5  -8  16   15540     696   1
  -4  -8  16    2151     283   1
  -3  -8  16    1052     214   1
  -2  -8  16     593     197   1
  -1  -8  16    1191     224   1
   0   8 -16   35658     643  -2
   0  -8  16   35658     643   1
   1  -8  16    1062     257   1
   2  -8  16   13377     617   1
   3  -8  16    1451     301   1
   4  -8  16   11656     514   1
  -5  -7  16    4935     510   1
  -4  -7  16    4805     368   1
  -3  -7  16    2695     262   1
  -2  -7  16    2423     250   1
  -1  -7  16    2844     261   1
   0   7 -16   48539     820  -2
   0  -7  16   48539     820   1
   1  -7  16   12593     498   1
   2  -7  16   19996     560   1
   3  -7  16    6146     426   1
   4  -7  16   10342     546   1
   5  -7  16   30187     805   1
  -6   6 -15    2935     376  -2
  -6  -6  16    2935     376   1
  -5  -6  16      92     207   1
  -4  -6  16    6706     412   1
  -3  -6  16     531     189   1
  -2  -6  16   13328     470   1
  -1  -6  16    2335     262   1
   0   6 -16   19768     511  -2
   0  -6  16   19768     511   1
   1  -6  16    1456     244   1
   2  -6  16    3894     300   1
   3  -6  16   32286     852   1
   4  -6  16    5540     451   1
   5  -6  16   25988     868   1
  -6   5 -15   15138     557  -2
  -6  -5  16   15138     557   1
  -5  -5  16     593     265   1
  -4  -5  16   11029     439   1
  -3  -5  16   14826     458   1
  -2  -5  16   26423     560   1
  -1  -5  16    3767     318   1
   0   5 -16    7640     446  -2
   0  -5  16    7640     446   1
   1  -5  16   42609     872   1
   2  -5  16     451     231   1
   3  -5  16   48560    1046   1
   4  -5  16   17076     744   1
   5  -5  16    3620     379   1
  -6  -4  16   29143     721   1
  -5  -4  16   10699     561   1
  -4  -4  16   14149     608   1
  -3  -4  16   37774     795   1
  -2  -4  16   75922    1029   1
  -1  -4  16   39265    1179   1
   0   4 -16    5304     339  -2
   0  -4  16    5304     339   1
   1  -4  16   82505    1257   1
   2  -4  16    3568     356   1
   3  -4  16    6663     424   1
   4  -4  16   17744     652   1
   5  -4  16    6675     471   1
  -6  -3  16   20960     619   1
  -5  -3  16   11571     431   1
  -4  -3  16   13086     480   1
  -3  -3  16   51240     862   1
  -2  -3  16    2036     247   1
  -1  -3  16    9015     418   1
   0   3 -16   12823     399  -2
   0  -3  16   12823     399   1
   1  -3  16    3821     320   1
   2  -3  16    9448     416   1
   3  -3  16    1727     262   1
   4  -3  16    7901     442   1
   5  -3  16     993     244   1
  -6  -2  16    3081     293   1
  -5  -2  16   46703     802   1
  -4  -2  16    2262     262   1
  -3  -2  16    7746     378   1
  -2  -2  16   10970     429   1
  -1  -2  16    1290     223   1
   0   2 -16   43118     853  -2
   0  -2  16   43118     853   1
   1  -2  16    1049     267   1
   2  -2  16   11214     482   1
   3  -2  16    5055     383   1
   4  -2  16    6179     335   1
   5  -2  16   36641     826   1
  -6  -1  16    5568     375   1
  -5   1 -15   44167     858  -2
  -5  -1  16   44167     858   1
  -4  -1  16   16427     667   1
  -3  -1  16    4028     330   1
  -2  -1  16   26549     572   1
  -1  -1  16    3624     253   1
   0   1 -16   40635     710  -2
   0  -1  16   40635     710   1
   1  -1  16    1115     243   1
   2  -1  16    3083     330   1
   3  -1  16   28140     629   1
   4  -1  16    4481     412   1
   5   1 -17   23315     633  -2
   5  -1  16   23315     633   1
  -6   0  16    9259     533   1
  -5   0 -15    1464     272  -2
  -5   0  16    1464     272   1
  -4   0  16   18120    1218   1
  -3   0  16     808     252   1
  -2   0  16   12426     496   1
  -1   0  16    4544     331   1
   0   0 -16   14509     475  -2
   0   0  16   14509     475   1
   1   0  16   35153     699   1
   2   0  16     759     238   1
   3   0  16   47617     854   1
   4   0  16     607     282   1
   5   0 -17   17464     591  -2
   5   0  16   17464     591   1
  -6   1  16    2856     342   1
  -5  -1 -15    1807     321  -2
  -5   1  16    1807     321   1
  -4   1  16   11099     571   1
  -3   1  16    5673     469   1
  -2   1  16     371     250   1
  -1   1  16   67198    1057   1
   0  -1 -16    2576     278  -2
   0   1  16    2576     278   1
   1   1  16   75172    1050   1
   2   1  16    8102     359   1
   3   1  16    9011     453   1
   4   1  16    3591     349   1
   5  -1 -17   13911    1082  -2
   5   1  16   13911    1082   1
  -5  -2 -15    8392     454  -2
  -5   2  16    8392     454   1
  -4   2  16    2053     324   1
  -3   2  16   17861     564   1
  -2   2  16     362     317   1
  -1   2  16   34418     669   1
   0  -2 -16    9558     374  -2
   0   2  16    9558     374   1
   1   2  16   32033     625   1
   2   2  16     551     192   1
   3   2  16      74     248   1
   4   2  16   20906     694   1
  -4   3  16    1673     371   1
  -3   3  16   18260     700   1
  -2   3  16   17196     634   1
  -1   3  16   32115     806   1
   0  -3 -16   10152     480  -2
   0   3  16   10152     480   1
   1   3  16    5935     448   1
   2   3  16   21452     570   1
   3   3  16   19069     841   1
  -3   4  16   25241     795   1
  -2   4  16   14092     685   1
  -1   4  16     511     297   1
   0  -4 -16   25575     658  -2
   0   4  16   25575     658   1
   1   4  16    3598     358   1
   2   4  16   26516     666   1
  -3  -9  17    7585     430   1
  -2  -9  17    2207     296   1
  -1  -9  17   10112     450   1
   0   9 -17    4742     362  -2
   0  -9  17    4742     362   1
   1  -9  17    1564     297   1
   2  -9  17     841     291   1
  -4  -8  17   15699     594   1
  -3  -8  17     325     229   1
  -2  -8  17    4059     320   1
  -1  -8  17   13692     518   1
   0   8 -17    1899     316  -2
   0  -8  17    1899     316   1
   1  -8  17    4769     408   1
   2  -8  17    3460     389   1
   3  -8  17   10858     554   1
  -5  -7  17    6094    1037   1
  -4  -7  17    2055     235   1
  -3  -7  17    7272     414   1
  -2  -7  17     112     228   1
  -1  -7  17   11565     498   1
   0   7 -17    2184     300  -2
   0  -7  17    2184     300   1
   1  -7  17   10744     467   1
   2  -7  17    2031     332   1
   3  -7  17   14321     723   1
   4  -7  17   11624     630   1
  -5  -6  17    5504     393   1
  -4  -6  17   43974     844   1
  -3  -6  17   12047     512   1
  -2  -6  17     754     278   1
  -1  -6  17    7137     449   1
   0   6 -17   29855     712  -2
   0  -6  17   29855     712   1
   1  -6  17    6351     422   1
   2  -6  17    7303     438   1
   3  -6  17     967     325   1
   4  -6  17    9154     576   1
  -5  -5  17    1796     319   1
  -4  -5  17   42696     910   1
  -3  -5  17   31578     688   1
  -2  -5  17    5601     384   1
  -1  -5  17    2770     321   1
   0   5 -17   32099     717  -2
   0  -5  17   32099     717   1
   1  -5  17    2808     300   1
   2  -5  17   15149     534   1
   3  -5  17    8472     564   1
   4  -5  17    5216     468   1
  -5  -4  17   22755     771   1
  -4  -4  17   14797     467   1
  -3  -4  17    3049     308   1
  -2  -4  17    2122     270   1
  -1  -4  17     968     229   1
   0   4 -17   33459     742  -2
   0  -4  17   33459     742   1
   1  -4  17    9285     474   1
   2  -4  17    5644     372   1
   3  -4  17     994     244   1
   4  -4  17    5613     468   1
   5  -4  17   19848     679   1
  -6  -3  17    2741     350   1
  -5  -3  17    4369     289   1
  -4  -3  17    9927     512   1
  -3  -3  17    5888     379   1
  -2  -3  17    7080     383   1
  -1  -3  17   16500     505   1
   0   3 -17    8388     480  -2
   0  -3  17    8388     480   1
   1  -3  17   18473     587   1
   2  -3  17     787     240   1
   3  -3  17   12232     543   1
   4  -3  17    -279     400   1
   5  -3  17    4788     492   1
  -5  -2  17    6743     507   1
  -4  -2  17   16461     577   1
  -3  -2  17   21430     596   1
  -2  -2  17     686     215   1
  -1  -2  17   19202     477   1
   0   2 -17     349     212  -2
   0  -2  17     349     212   1
   1  -2  17   22365     597   1
   2  -2  17    6774     395   1
   3  -2  17    8836     470   1
   4  -2  17   12774     487   1
   5  -2  17    -697     965   1
  -5   1 -16    8138     418  -2
  -5  -1  17    8138     418   1
  -4  -1  17    8989     438   1
  -3  -1  17   11005     545   1
  -2  -1  17    6778     385   1
  -1  -1  17   27697     641   1
   0   1 -17    2507     271  -2
   0  -1  17    2507     271   1
   1  -1  17    5826     423   1
   2  -1  17   37311     788   1
   3  -1  17    6871     418   1
   4  -1  17   16287     708   1
  -5   0 -16   14487     620  -2
  -5   0  17   14487     620   1
  -4   0  17     438     263   1
  -3   0  17   26791     729   1
  -2   0  17   14531     567   1
  -1   0  17     279     222   1
   0   0 -17   63408    1019  -2
   0   0  17   63408    1019   1
   1   0  17    4077     371   1
   2   0  17    3171     340   1
   3   0  17    1607     243   1
   4   0  17    5095     517   1
  -4   1  17    4133     436   1
  -3   1  17     287     279   1
  -2   1  17   25953     825   1
  -1   1  17    6596     399   1
   0  -1 -17    9387     527  -2
   0   1  17    9387     527   1
   1   1  17    1627     249   1
   2   1  17    3521     327   1
   3   1  17   16872     709   1
  -4   2  17    5294     423   1
  -3   2  17    4048     441   1
  -2   2  17    6374     497   1
  -1   2  17    9826     503   1
   0  -2 -17     382     271  -2
   0   2  17     382     271   1
   1   2  17    9432     411   1
   2   2  17    8031     406   1
   3   2  17   16716     788   1
  -3   3  17    6329    1663   1
  -2   3  17    1653     326   1
  -1   3  17    7921     420   1
   0  -3 -17    4241     353  -2
   0   3  17    4241     353   1
   1   3  17   16197     679   1
  -2  -8  18    1080     299   1
  -1  -8  18     345     257   1
   0   8 -18   14006     596  -2
   0  -8  18   14006     596   1
   1  -8  18     568     278   1
  -3  -7  18    6419     440   1
  -2  -7  18    2819     362   1
  -1  -7  18    4499     359   1
   0   7 -18   14723     594  -2
   0  -7  18   14723     594   1
   1  -7  18    8091     455   1
   2  -7  18    9224     569   1
  -4  -6  18   18376     765   1
  -3  -6  18   12956     528   1
  -2  -6  18    6056     404   1
  -1  -6  18   24560     702   1
   0   6 -18    4491     401  -2
   0  -6  18    4491     401   1
   1  -6  18   30428     785   1
   2  -6  18    3080     398   1
   3  -6  18   16707     777   1
  -4  -5  18    9391     522   1
  -3  -5  18   18933     614   1
  -2  -5  18    2794     356   1
  -1  -5  18   20374     795   1
   0   5 -18    6628     466  -2
   0  -5  18    6628     466   1
   1  -5  18   28017     707   1
   2  -5  18   20384     624   1
   3  -5  18    9894     780   1
  -4  -4  18     619     253   1
  -3  -4  18    5587     425   1
  -2  -4  18    1162     327   1
  -1  -4  18   11098     477   1
   0   4 -18   16100     648  -2
   0  -4  18   16100     648   1
   1  -4  18    4531     432   1
   2  -4  18    6128     471   1
   3  -4  18    1906     365   1
  -4  -3  18    2890     347   1
  -3  -3  18     624     254   1
  -2  -3  18   10326     582   1
  -1  -3  18   18234     641   1
   0   3 -18    2015     307  -2
   0  -3  18    2015     307   1
   1  -3  18    4168     453   1
   2  -3  18   32100     724   1
   3  -3  18   33938     775   1
  -4  -2  18   11855     537   1
  -3  -2  18    7192     475   1
  -2  -2  18    1904     327   1
  -1  -2  18    5533     379   1
   0   2 -18   95083    1400  -2
   0  -2  18   95083    1400   1
   1  -2  18   38315     885   1
   2  -2  18   21682     616   1
   3  -2  18   34396     798   1
  -4  -1  18   11511     526   1
  -3  -1  18    5145     425   1
  -2  -1  18   24776     874   1
  -1  -1  18   33791     707   1
   0   1 -18   85148    1307  -2
   0  -1  18   85148    1307   1
   1  -1  18   25219     692   1
   2  -1  18     544     277   1
   3  -1  18   19047     652   1
  -4   0  18   22594     745   1
  -3   0  18   40677     934   1
  -2   0  18   20181     742   1
  -1   0  18   27049     709   1
   0   0 -18   13157     523  -2
   0   0  18   13157     523   1
   1   0  18    7528     535   1
   2   0  18   24970     639   1
   3   0  18    -460     697   1
  -3   1  18   41608    1560   1
  -2   1  18   14709     680   1
  -1   1  18     511     345   1
   0  -1 -18    7116     487  -2
   0   1  18    7116     487   1
   1   1  18     621     245   1
   2   1  18   26260     729   1
  -1   2  18    1007     294   1
   0  -2 -18    8101     480  -2
   0   2  18    8101     480   1
  -1  -7  19    4244     437   1
   0   7 -19    6597     489  -2
   0  -7  19    6597     489   1
  -2  -6  19   14184     854   1
  -1  -6  19    3397     388   1
   0   6 -19   35640     916  -2
   0  -6  19   35640     916   1
   1  -6  19    7578     502   1
  -3  -5  19   14221     623   1
  -2  -5  19   31716     799   1
  -1  -5  19    4508     425   1
   0   5 -19    2165     365  -2
   0  -5  19    2165     365   1
   1  -5  19     955     311   1
   2  -5  19     714     317   1
  -3  -4  19   19607     711   1
  -2  -4  19    3889     417   1
  -1  -4  19    2408     326   1
   0   4 -19    2559     449  -2
   0  -4  19    2559     449   1
   1  -4  19    9990     544   1
   2  -4  19   15144     640   1
  -3  -3  19   12291     564   1
  -2  -3  19   20154     672   1
  -1  -3  19   10546     485   1
   0   3 -19    1630     336  -2
   0  -3  19    1630     336   1
   1  -3  19   10321     558   1
   2  -3  19   56698    1002   1
  -3  -2  19    8905     503   1
  -2  -2  19   13563     639   1
  -1  -2  19   16790     695   1
   0   2 -19   10437     479  -2
   0  -2  19   10437     479   1
   1  -2  19    6567     462   1
   2  -2  19   39272     973   1
  -2  -1  19   36675     939   1
  -1  -1  19    3697     415   1
   0   1 -19   31100     738  -2
   0  -1  19   31100     738   1
   1  -1  19     649     309   1
  -1   0  19     579     303   1
   0   0 -19    5499     657  -2
   0   0  19    5499     657   1
;
_shelx_hkl_checksum     74562
_shelx_res_file
;
TITL sz450cgt
CELL 0.71073 8.196 10.4671 14.7926 105.254 92.903 90.356
ZERR 2       0.0007 0.0011  0.0014    0.004 0.003 0.004
LATT 1
SFAC C H Fe N O
UNIT 40 36 2 32 4
OMIT -2 180.0
L.S. 20
PLAN  20
TEMP -103.15
SIZE 0.25 0.20 0.15
ACTA
BOND $H
CONF
HTAB
FMAP 2
OMIT -5 -5 8
DFIX 0.86 0.02 O71 H71 O71 H72 O71 H73
DFIX 0.86 0.02 O81 H81 O81 H82 O81 H83
DFIX 1.36 0.02 H71 H72 H72 H73 H71 H73
DFIX 1.36 0.02 H81 H82 H82 H83 H81 H83
MPLA N11 C12 N13 C14 C15 C16
MPLA N21 C22 N23 C24 C25 C26
MPLA N31 C32 N33 C34 C35 C36
MPLA N41 C42 N43 C44 C45 C46
WGHT    0.000000    5.933800
BASF   0.17810
FVAR      10.78926
FE1   3    0.288781    0.594969    0.321112    11.00000    0.02206    0.02227 =
         0.00938    0.00175   -0.00059    0.00080
N1    4    0.519423    0.516732    0.135496    11.00000    0.02822    0.02375 =
         0.01604    0.00411    0.00427    0.00507
H1    2    0.547158    0.477712    0.081375    11.00000   -1.20000
N11   4    0.533102    0.518378    0.295679    11.00000    0.02035    0.02900 =
         0.01607    0.00550   -0.00036   -0.00204
C12   1    0.590314    0.475720    0.209534    11.00000    0.02178    0.02141 =
         0.02110    0.00514    0.00092    0.00004
N13   4    0.712740    0.391092    0.185687    11.00000    0.03105    0.02711 =
         0.02766    0.01084    0.00477    0.00683
C14   1    0.788970    0.352793    0.255091    11.00000    0.02729    0.03235 =
         0.03646    0.01585    0.00414    0.00739
AFIX  43
H14   2    0.874211    0.290835    0.240506    11.00000   -1.20000
AFIX   0
C15   1    0.749533    0.399442    0.348496    11.00000    0.02708    0.03661 =
         0.03057    0.01455   -0.00565    0.00044
AFIX  43
H15   2    0.810011    0.375717    0.397931    11.00000   -1.20000
AFIX   0
C16   1    0.618970    0.481194    0.364809    11.00000    0.02995    0.03750 =
         0.01844    0.00864   -0.00545   -0.00319
AFIX  43
H16   2    0.586972    0.513407    0.427454    11.00000   -1.20000
AFIX   0
N21   4    0.368092    0.697351    0.215757    11.00000    0.02516    0.01806 =
         0.01647    0.00268    0.00239   -0.00096
C22   1    0.427848    0.625516    0.135658    11.00000    0.02250    0.01634 =
         0.01992    0.00441    0.00342   -0.00329
N23   4    0.402920    0.647783    0.050733    11.00000    0.03643    0.02488 =
         0.01928    0.00878    0.00539    0.00504
C24   1    0.321340    0.756024    0.047430    11.00000    0.04567    0.02633 =
         0.02585    0.01354    0.00699    0.00661
AFIX  43
H24   2    0.298063    0.773269   -0.011768    11.00000   -1.20000
AFIX   0
C25   1    0.268728    0.845200    0.128017    11.00000    0.03951    0.01855 =
         0.03164    0.00993    0.00842    0.00495
AFIX  43
H25   2    0.218564    0.925917    0.125652    11.00000   -1.20000
AFIX   0
C26   1    0.293172    0.810318    0.210985    11.00000    0.03039    0.01525 =
         0.02426    0.00053    0.00523   -0.00064
AFIX  43
H26   2    0.256127    0.867590    0.266901    11.00000   -1.20000
AFIX   0
N3    4    0.020521    0.570423    0.137759    11.00000    0.02882    0.02254 =
         0.01282    0.00199   -0.00430    0.00288
H3    2   -0.025796    0.586137    0.085853    11.00000   -1.20080
N31   4    0.042172    0.663005    0.302237    11.00000    0.02436    0.02623 =
         0.01613   -0.00037    0.00179    0.00414
C32   1   -0.032836    0.656355    0.218461    11.00000    0.02225    0.01999 =
         0.02004    0.00513    0.00079    0.00159
N33   4   -0.159099    0.728745    0.202189    11.00000    0.02917    0.02269 =
         0.02758    0.00046   -0.00485    0.00561
C34   1   -0.222354    0.809352    0.277845    11.00000    0.02542    0.02724 =
         0.03679    0.00291   -0.00068    0.00535
AFIX  43
H34   2   -0.310902    0.863850    0.269212    11.00000   -1.20000
AFIX   0
C35   1   -0.162235    0.815474    0.368370    11.00000    0.03307    0.03702 =
         0.02918    0.00043    0.00881    0.00612
AFIX  43
H35   2   -0.212108    0.868339    0.421756    11.00000   -1.20000
AFIX   0
C36   1   -0.027540    0.741695    0.377180    11.00000    0.03388    0.03305 =
         0.01935    0.00260    0.00562    0.00251
AFIX  43
H36   2    0.018378    0.746112    0.438221    11.00000   -1.20000
AFIX   0
N41   4    0.191257    0.432752    0.200592    11.00000    0.02490    0.01994 =
         0.01670    0.00437    0.00053   -0.00025
C42   1    0.111453    0.458868    0.126770    11.00000    0.02455    0.01810 =
         0.01544    0.00289   -0.00206   -0.00417
N43   4    0.111594    0.383099    0.037425    11.00000    0.03688    0.02034 =
         0.01569    0.00071   -0.00471    0.00202
C44   1    0.191418    0.270213    0.023395    11.00000    0.04487    0.02059 =
         0.01823    0.00053   -0.00347    0.00394
AFIX  43
H44   2    0.197778    0.216286   -0.038921    11.00000   -1.20000
AFIX   0
C45   1    0.266227    0.228067    0.096934    11.00000    0.03742    0.02001 =
         0.02248    0.00612   -0.00275    0.00454
AFIX  43
H45   2    0.314960    0.143710    0.086831    11.00000   -1.20000
AFIX   0
C46   1    0.266057    0.314128    0.184403    11.00000    0.02479    0.02008 =
         0.01998    0.00868   -0.00154   -0.00050
AFIX  43
H46   2    0.320202    0.290005    0.235611    11.00000   -1.20000
AFIX   0
N51   4    0.232920    0.464368    0.405740    11.00000    0.04368    0.03848 =
         0.01582    0.00762    0.00078   -0.00062
C52   1    0.177902    0.362353    0.405861    11.00000    0.03525    0.03405 =
         0.01536    0.00943    0.00329    0.00643
N53   4    0.111737    0.252476    0.413196    11.00000    0.08260    0.04056 =
         0.02583    0.01104    0.01313   -0.00721
C54   1    0.079192    0.154918    0.337039    11.00000    0.03490    0.03536 =
         0.03955    0.01384    0.00943    0.00885
N55   4    0.043571    0.067242    0.272985    11.00000    0.05232    0.03894 =
         0.04901    0.00178    0.00597    0.00168
N61   4    0.362027    0.750742    0.435468    11.00000    0.04332    0.03305 =
         0.02018   -0.00082   -0.00237   -0.00121
C62   1    0.414122    0.824104    0.503282    11.00000    0.04822    0.02749 =
         0.02187    0.00722   -0.00396   -0.00277
N63   4    0.472747    0.915555    0.575048    11.00000    0.14238    0.03658 =
         0.02537    0.00739   -0.02340   -0.03289
C64   1    0.485527    0.896457    0.659111    11.00000    0.04403    0.02272 =
         0.02543   -0.00177   -0.00475   -0.00261
N65   4    0.502936    0.894002    0.734818    11.00000    0.05008    0.03986 =
         0.02634    0.00143   -0.00380   -0.00172
MOLE 2
O71   5   -0.080263    0.059037    0.080061    11.00000    0.04566    0.06557 =
         0.04768    0.00526    0.00359   -0.00179
H71   2   -0.037045    0.059059    0.134264    11.00000   -1.50000
H72   2   -0.176522    0.025270    0.078843    10.50000   -1.50000
H73   2   -0.027702    0.002343    0.040520    10.50000   -1.50000
MOLE 3
O81   5    0.400125    0.998668    0.922215    11.00000    0.04174    0.06966 =
         0.02872   -0.00108    0.00536    0.00367
H81   2    0.439403    0.980820    0.867697    11.00000   -1.50000
H82   2    0.309496    0.954678    0.914689    10.50000   -1.50000
H83   2    0.464166    0.959893    0.954064    10.50000   -1.50000
HKLF 5
REM  sz450cgt
REM R1 =  0.0669 for    5802 Fo > 4sig(Fo)  and  0.0690 for all    6056 data
REM    377 parameters refined using     12 restraints
END
WGHT      0.0000      5.9338
REM Instructions for potential hydrogen bonds
EQIV $1 -x+1, -y+1, -z
HTAB N1 N23_$1
HTAB C24 N13_$1
EQIV $2 -x, -y+1, -z
HTAB N3 N43_$2
EQIV $3 -x, -y+1, -z+1
HTAB C36 N53_$3
HTAB C44 N33_$2
EQIV $4 x, y-1, z-1
HTAB C45 O81_$4
EQIV $5 -x+1, -y+1, -z+1
HTAB C46 N65_$5
HTAB O71 N55
HTAB O71 O81_$3
EQIV $6 -x, -y, -z
HTAB O71 O71_$6
HTAB O81 N65
HTAB O81 O71_$3
EQIV $7 -x+1, -y+2, -z+2
HTAB O81 O81_$7
REM Highest difference peak  1.471,  deepest hole -0.579,  1-sigma level  0.105
Q1    1   0.0793  0.5996  0.3242  11.00000  0.05    1.47
Q2    1   0.4754  0.5882  0.3119  11.00000  0.05    0.85
Q3    1   0.1164  0.8545  0.3262  11.00000  0.05    0.64
Q4    1  -0.1291  0.5480  0.2815  11.00000  0.05    0.54
Q5    1   0.6956  0.6421  0.3635  11.00000  0.05    0.52
Q6    1   0.4788  0.3485  0.3220  11.00000  0.05    0.49
Q7    1   0.6001  0.5513  0.3426  11.00000  0.05    0.49
Q8    1   0.1817  0.6951  0.2243  11.00000  0.05    0.48
Q9    1  -0.1964  0.0546  0.0755  11.00000  0.05    0.47
Q10   1   0.3400  0.4979  0.4133  11.00000  0.05    0.47
Q11   1  -0.1288  0.6319  0.3492  11.00000  0.05    0.46
Q12   1   0.6950  0.5472  0.2888  11.00000  0.05    0.46
Q13   1   0.2967  0.6799  0.3147  11.00000  0.05    0.45
Q14   1   0.5406  0.8560  0.5665  11.00000  0.05    0.44
Q15   1  -0.3152  0.7347  0.2039  11.00000  0.05    0.44
Q16   1   0.1812  0.6491  0.3067  11.00000  0.05    0.43
Q17   1   0.0604 -0.0458  0.3230  11.00000  0.05    0.43
Q18   1   0.0380  0.0776  0.3423  11.00000  0.05    0.42
Q19   1   0.3773  0.8986  0.5710  11.00000  0.05    0.40
Q20   1   0.2163  0.7481  0.4371  11.00000  0.05    0.40
;
_shelx_res_checksum     79390
_shelxl_version_number        2.014
