# Supplementary material for: Racemic cis-bis­[bis­(pyrimidin-2-yl)amine-κN]bis(dicyanamido-κN 1)iron(II) dihydrate: synthesis, crystal structure and Hirshfeld surface analysis
Source: Acta Crystallogr E Crystallogr Commun. 2023 Sep 26;79(Pt 10):936–41. doi: 10.1107/S2056989023008186 (PMC10561211; doi:10.1107/S2056989023008186)
Supplement: Supplementary file 2 [file e-79-00936-Isup2.hkl]

data_I                                                                          
_shelx_title ' sz450cgt'                                                        
_shelx_refln_list_code          4                                               
_shelx_F_calc_maximum      214.96                                               
_exptl_crystal_F_000       584.00                                               
_reflns_d_resolution_high  0.7480                                               
                                                                                
loop_                                                                           
 _space_group_symop_operation_xyz                                               
 'x, y, z'                                                                      
 '-x, -y, -z'                                                                   
                                                                                
_cell_length_a     8.1960                                                       
_cell_length_b    10.4671                                                       
_cell_length_c    14.7926                                                       
_cell_angle_alpha 105.254                                                       
_cell_angle_beta   92.903                                                       
_cell_angle_gamma  90.356                                                       
                                                                                
_shelx_F_squared_multiplier     1.000                                           
                                                                                
loop_                                                                           
 _refln_index_h                                                                 
 _refln_index_k                                                                 
 _refln_index_l                                                                 
 _refln_F_squared_calc                                                          
 _refln_F_squared_meas                                                          
 _refln_F_squared_sigma                                                         
 _refln_observed_status                                                         
   1   0   0        380.18        388.32         3.45 o                         
   2   0   0        529.14        568.20         4.90 o                         
   3   0   0        153.90        136.67         1.83 o                         
   4   0   0       1184.37       1246.15        16.50 o                         
   5   0   0        218.84        196.38         2.74 o                         
   6   0   0        202.05        135.62         5.05 o                         
   7   0   0        258.89        246.18         3.76 o                         
   8   0   0          1.84          7.21         1.10 o                         
   9   0   0        367.76        360.37         6.43 o                         
  10   0   0        123.37        135.37         4.23 o                         
 -10   1   0         24.61         36.69         2.46 o                         
  -9   1   0        116.09        104.40         3.43 o                         
  -8   1   0         48.72         68.23         2.34 o                         
  -7   1   0        221.32        208.29         3.31 o                         
  -6   1   0        126.87        140.74         2.50 o                         
  -5   1   0         36.65         51.04         1.90 o                         
  -4   1   0       2018.76       2182.21        19.98 o                         
  -3   1   0        109.24        115.09         1.55 o                         
  -2   1   0      24954.17      24215.61       772.32 o                         
  -1   1   0        199.14        200.28         2.12 o                         
   1   1   0        475.99        503.12         4.01 o                         
   2   1   0       3811.53       3863.02        40.37 o                         
   3   1   0        224.51        213.29         3.21 o                         
   4   1   0         77.52        102.87         1.79 o                         
   5   1   0        166.55        152.74         2.42 o                         
   6   1   0         84.02         73.58         1.96 o                         
   7   1   0        546.33        563.33         7.18 o                         
   8   1   0         72.52         74.74         3.11 o                         
   9   1   0          3.38         10.14         1.81 o                         
  10   1   0         85.97         94.27         4.30 o                         
 -10   2   0         40.05         42.52         2.65 o                         
  -9   2   0         53.84         64.30         3.14 o                         
  -8   2   0        297.13        299.64         4.56 o                         
  -7   2   0          2.41          3.66         1.09 o                         
  -6   2   0        226.32        232.51         3.09 o                         
  -5   2   0         92.33        101.79         3.11 o                         
  -4   2   0       1829.32       1855.64        15.75 o                         
  -3   2   0       1077.03       1221.90        11.16 o                         
  -2   2   0         80.22         76.04         1.74 o                         
  -1   2   0         17.43         14.61         0.76 o                         
   0   2   0         16.72         19.88         0.64 o                         
   1   2   0       6621.88       6231.08        95.48 o                         
   2   2   0       7618.30       7679.27       151.33 o                         
   3   2   0         17.69         19.47         0.88 o                         
   4   2   0        106.88         78.93         3.81 o                         
   5   2   0        637.19        622.54         6.72 o                         
   6   2   0         38.23         40.41         1.98 o                         
   7   2   0          1.48          2.41         1.32 o                         
   8   2   0        220.76        223.87         5.24 o                         
   9   2   0         29.49         28.08         3.57 o                         
  10   2   0         93.26        126.92         7.94 o                         
 -10   3   0         14.36         24.28         2.57 o                         
  -9   3   0          1.09          3.64         1.59 o                         
  -8   3   0        769.71        727.68        10.27 o                         
  -7   3   0         43.06         69.84         2.11 o                         
  -6   3   0        418.57        441.00         5.10 o                         
  -5   3   0        449.17        503.24         7.68 o                         
  -4   3   0        758.41        706.10         7.34 o                         
  -3   3   0       3147.32       3234.75        30.46 o                         
  -2   3   0         12.66         11.23         0.95 o                         
  -1   3   0        509.09        537.95         5.15 o                         
   0   3   0          5.46         94.56         2.59 o                         
   1   3   0       7848.06       7670.70        70.36 o                         
   2   3   0         90.44         77.02         1.11 o                         
   3   3   0          0.95          7.03         0.65 o                         
   4   3   0         10.24         14.47         0.98 o                         
   5   3   0       1327.72       1281.59        12.86 o                         
   6   3   0        881.51        817.73        16.55 o                         
   7   3   0         23.04         29.47         2.44 o                         
   8   3   0        299.14        274.15         5.95 o                         
   9   3   0         86.65        116.39         8.76 o                         
  10   3   0         46.70         61.06         5.36 o                         
 -10   4   0         66.01         72.89         3.85 o                         
  -9   4   0         16.64         22.08         1.85 o                         
  -8   4   0       1057.34        967.13        11.78 o                         
  -7   4   0         93.28         90.16         2.61 o                         
  -6   4   0        105.96        155.65         3.13 o                         
  -5   4   0       1269.10       1291.98        13.20 o                         
  -4   4   0          0.31          6.07         1.33 o                         
  -3   4   0       1344.93       1397.48        12.65 o                         
  -2   4   0        137.05        211.67         2.77 o                         
  -1   4   0          7.44          8.17         0.78 o                         
   0   4   0        389.31        436.00         4.14 o                         
   1   4   0        267.36        244.48         2.68 o                         
   2   4   0       2254.85       2067.33        15.35 o                         
   3   4   0        390.80        374.08         3.37 o                         
   4   4   0       3192.91       3049.39        24.94 o                         
   5   4   0        150.77        172.41         2.82 o                         
   6   4   0        543.06        581.25         7.00 o                         
   7   4   0        247.71        237.93         4.67 o                         
   8   4   0        264.31        249.98         5.87 o                         
   9   4   0         95.43        101.02         4.97 o                         
  10   4   0         11.21         14.60         3.52 o                         
 -10   5   0        105.09        118.68         5.10 o                         
  -9   5   0          7.45         14.05         1.77 o                         
  -8   5   0         79.30         91.04         3.33 o                         
  -7   5   0        689.47        601.24         7.64 o                         
  -6   5   0        127.04        185.36         7.40 o                         
  -5   5   0        149.24        180.51         4.61 o                         
  -4   5   0        117.02        126.68         2.47 o                         
  -3   5   0        552.66        504.99         5.45 o                         
  -2   5   0       2428.55       2299.47        20.19 o                         
  -1   5   0        845.59        987.38         9.25 o                         
   0   5   0        586.28        592.30         5.75 o                         
   1   5   0          0.06         16.56         1.37 o                         
   2   5   0       4916.32       4788.20        40.56 o                         
   3   5   0       1152.01       1131.17         9.39 o                         
   4   5   0        641.05        593.99         5.46 o                         
   5   5   0        435.25        417.66         4.74 o                         
   6   5   0        124.29        173.45         3.65 o                         
   7   5   0        636.48        631.73         8.09 o                         
   8   5   0        106.20        114.35         5.27 o                         
   9   5   0         19.81         20.14         3.81 o                         
  10   5   0         39.39         45.23         7.16 o                         
  -9   6   0         96.96         95.00         3.81 o                         
  -8   6   0          0.55          2.58         1.62 o                         
  -7   6   0        213.42        184.31         4.33 o                         
  -6   6   0         12.37         14.28         1.67 o                         
  -5   6   0        206.13        182.61         3.39 o                         
  -4   6   0        334.47        328.79         4.19 o                         
  -3   6   0          1.06          0.68         0.91 o                         
  -2   6   0        648.58        631.64         6.61 o                         
  -1   6   0       1641.24       1676.03        15.14 o                         
   0   6   0        692.38        652.64         6.85 o                         
   1   6   0        214.30        270.76         6.07 o                         
   2   6   0        260.41        278.30         3.53 o                         
   3   6   0        464.11        432.42         4.28 o                         
   4   6   0        124.67        126.61         3.01 o                         
   5   6   0       1266.69       1189.20        11.11 o                         
   6   6   0        631.00        616.63         6.86 o                         
   7   6   0         47.66         56.04         2.21 o                         
   8   6   0         23.78         21.52         2.04 o                         
   9   6   0         13.84         16.46         2.97 o                         
  -9   7   0         20.76         24.09         2.83 o                         
  -8   7   0          1.30         -0.33         1.45 o                         
  -7   7   0        136.40        131.81         4.11 o                         
  -6   7   0        228.39        218.02         4.61 o                         
  -5   7   0         30.21         61.60         3.20 o                         
  -4   7   0        133.60        125.51         2.62 o                         
  -3   7   0        266.81        204.30         3.53 o                         
  -2   7   0       1242.08       1128.90        11.37 o                         
  -1   7   0        955.38        891.84         8.89 o                         
   0   7   0         14.38         20.91         1.29 o                         
   1   7   0        235.15        305.89         9.72 o                         
   2   7   0        114.71        114.36         2.23 o                         
   3   7   0       1303.85       1142.94        10.89 o                         
   4   7   0        108.85        115.39         2.25 o                         
   5   7   0        313.38        293.89         4.54 o                         
   6   7   0        420.71        397.73         6.43 o                         
   7   7   0          6.47         24.22         1.78 o                         
   8   7   0          0.89          3.10         1.23 o                         
   9   7   0          9.84          6.99         2.48 o                         
  -8   8   0         51.46         48.82         3.87 o                         
  -7   8   0          9.18         13.20         2.18 o                         
  -6   8   0        461.53        419.69         7.52 o                         
  -5   8   0        330.19        304.29         5.79 o                         
  -4   8   0        557.66        500.25         6.71 o                         
  -3   8   0        381.43        359.97         4.87 o                         
  -2   8   0        235.83        203.28         3.79 o                         
  -1   8   0       1367.02       1283.77        12.83 o                         
   0   8   0        129.37        132.38         2.84 o                         
   1   8   0         38.33        102.51        12.67 o                         
   2   8   0         39.39         38.81         1.94 o                         
   3   8   0        831.91        772.96         7.68 o                         
   4   8   0        191.58        181.34         3.45 o                         
   5   8   0         69.98        127.37         3.17 o                         
   6   8   0        270.94        249.64         4.38 o                         
   7   8   0          0.48          6.19         1.34 o                         
   8   8   0         52.76         74.20         3.04 o                         
  -8   9   0         63.11         58.47         3.89 o                         
  -7   9   0         13.85          9.79         2.59 o                         
  -6   9   0        110.09        119.47         6.88 o                         
  -5   9   0        268.33        254.98         5.57 o                         
  -4   9   0        269.23        236.73         5.01 o                         
  -3   9   0         44.05         44.72         2.39 o                         
  -2   9   0        286.18        241.85         4.28 o                         
  -1   9   0        187.70        184.01         3.52 o                         
   0   9   0        351.25        350.99         4.71 o                         
   1   9   0        105.95        129.20         3.16 o                         
   2   9   0         76.44         77.00         2.70 o                         
   3   9   0          1.23         14.70         1.43 o                         
   4   9   0        114.10        109.18         3.59 o                         
   5   9   0          8.66         17.27         1.79 o                         
   6   9   0        358.68        317.30         5.95 o                         
   7   9   0        186.64        154.87         4.29 o                         
  -7  10   0          0.47          0.96         2.69 o                         
  -6  10   0          0.55         -1.15         2.34 o                         
  -5  10   0        180.41        153.98         5.02 o                         
  -4  10   0         50.00         43.60         2.94 o                         
  -3  10   0          2.83          1.72         1.72 o                         
  -2  10   0        701.36        619.76         9.34 o                         
  -1  10   0        589.62        599.13         8.29 o                         
   0  10   0         69.92         71.51         2.98 o                         
   1  10   0        298.44        394.68         5.80 o                         
   2  10   0          3.32         25.03         1.99 o                         
   3  10   0          7.97          8.98         1.65 o                         
   4  10   0        242.86        226.07         4.60 o                         
   5  10   0        302.97        263.72         4.92 o                         
   6  10   0          0.77          4.46         1.92 o                         
   7  10   0        187.70        175.88         4.74 o                         
  -6  11   0         11.17         14.36         3.69 o                         
  -5  11   0        269.91        289.25        10.64 o                         
  -4  11   0        179.88        193.79         5.12 o                         
  -3  11   0        309.21        261.79         5.62 o                         
  -2  11   0        180.76        159.30         4.45 o                         
  -1  11   0          0.00          5.89         1.86 o                         
   0  11   0          1.47          6.85         1.81 o                         
   1  11   0         36.73         44.35         2.94 o                         
   2  11   0         94.55        104.78         3.81 o                         
   3  11   0        317.07        270.02         5.29 o                         
   4  11   0         51.93         56.81         3.11 o                         
   5  11   0        140.71        136.54         4.14 o                         
   6  11   0         17.62         19.55         2.86 o                         
  -5  12   0         72.88         71.53         4.30 o                         
  -4  12   0         81.16        100.64         6.54 o                         
  -3  12   0          1.92          0.28         2.43 o                         
  -2  12   0          1.34          0.88         2.21 o                         
  -1  12   0        155.61        170.45         4.82 o                         
   0  12   0        166.30        198.45         5.33 o                         
   1  12   0        137.66        176.30         5.08 o                         
   2  12   0          0.05          2.44         1.80 o                         
   3  12   0        228.27        201.35         5.24 o                         
   4  12   0         40.04         42.16         3.11 o                         
  -3  13   0        120.15        125.90         6.24 o                         
  -2  13   0          6.78          6.41         2.58 o                         
  -1  13   0        246.01        237.43         5.96 o                         
   0  13   0          0.94         -0.37         2.33 o                         
   1  13   0         62.49         97.25         4.75 o                         
   2  13   0         61.93         73.66         4.04 o                         
  -3 -13   1          0.95          5.71         1.94 o                         
  -2 -13   1        165.33        159.13         5.49 o                         
  -1 -13   1          6.87          9.00         2.80 o                         
   0 -13   1         21.89         35.95         2.91 o                         
   1 -13   1         12.22          6.35         2.64 o                         
   2 -13   1         14.55         21.61         3.14 o                         
   3 -13   1          7.21          6.37         2.62 o                         
  -5 -12   1          0.02         15.94         2.22 o                         
  -4 -12   1        255.69        241.01         6.38 o                         
  -3 -12   1        168.31        153.95         4.11 o                         
  -2 -12   1         59.30         63.40         3.38 o                         
  -1 -12   1          0.39         41.71         2.77 o                         
   0 -12   1         81.94         97.51         3.99 o                         
   1 -12   1        341.38        299.61         5.65 o                         
   2 -12   1          1.30          5.58         2.10 o                         
   3 -12   1          9.67          9.23         2.47 o                         
   4 -12   1         10.90         22.07         2.68 o                         
   5 -12   1         46.97         72.72         4.63 o                         
  -6 -11   1         15.91         17.95         2.65 o                         
  -5 -11   1          8.47         61.73         4.09 o                         
  -4 -11   1        175.98        192.89         4.88 o                         
  -3 -11   1        245.44        210.73         4.44 o                         
  -2 -11   1          0.63         -0.57         1.53 o                         
  -1 -11   1        166.69        238.09         5.16 o                         
   0 -11   1          4.79          2.71         1.73 o                         
   1 -11   1        383.36        380.67         7.47 o                         
   2 -11   1          9.70          9.80         2.05 o                         
   3 -11   1          1.94          2.96         1.89 o                         
   4 -11   1        121.99        134.32         4.66 o                         
   5 -11   1         19.52         23.61         3.31 o                         
   6 -11   1         84.47         92.95         6.08 o                         
  -7 -10   1          9.91          7.52         1.99 o                         
  -6 -10   1          0.87          0.42         1.68 o                         
  -5 -10   1          0.55         35.83         2.39 o                         
  -4 -10   1         40.69         40.51         2.44 o                         
  -3 -10   1        251.18        253.81         4.62 o                         
  -2 -10   1         20.72         29.44         2.00 o                         
  -1 -10   1          0.89          2.28         1.48 o                         
   0 -10   1        116.06        121.81         3.27 o                         
   1 -10   1          8.39          9.82         1.76 o                         
   2 -10   1         93.10        117.67         4.08 o                         
   3 -10   1        152.21        132.55         4.02 o                         
   4 -10   1        102.79        110.09         3.95 o                         
   5 -10   1         93.33         89.23         4.12 o                         
   6 -10   1         70.77         81.09         4.67 o                         
   7 -10   1         57.47         63.44         5.15 o                         
  -8  -9   1          1.36          5.38         1.95 o                         
  -7  -9   1         86.36         93.48         3.66 o                         
  -6  -9   1         42.42         55.90         3.41 o                         
  -5  -9   1          9.87         93.44         4.04 o                         
  -4  -9   1        143.73        171.76         3.64 o                         
  -3  -9   1        301.93        259.82         4.09 o                         
  -2  -9   1        437.27        417.46         5.97 o                         
  -1  -9   1         76.61         85.62         2.58 o                         
   0  -9   1        384.63        408.89         4.98 o                         
   1  -9   1        104.80        111.45         2.67 o                         
   2  -9   1        564.73        473.90         6.74 o                         
   3  -9   1        368.31        288.61         5.03 o                         
   4  -9   1         25.30         53.70         3.17 o                         
   5  -9   1         27.02         35.67         2.81 o                         
   6  -9   1         31.49         22.39         2.79 o                         
   7  -9   1         67.05         77.34         4.30 o                         
   8  -9   1         19.15         14.85         2.55 o                         
  -8  -8   1        112.32        111.68         3.80 o                         
  -7  -8   1         80.73         84.90         3.21 o                         
  -6  -8   1          9.64         49.57         4.52 o                         
  -5  -8   1         49.89        123.85         3.44 o                         
  -4  -8   1         48.31        111.77         3.74 o                         
  -3  -8   1          1.84          2.17         1.02 o                         
  -2  -8   1        735.97        693.68         7.42 o                         
  -1  -8   1        393.74        415.45         5.43 o                         
   0  -8   1        599.76        572.04         6.52 o                         
   1  -8   1        383.08        419.17         5.38 o                         
   2  -8   1        123.29         96.93         3.09 o                         
   3  -8   1        235.87        220.47         3.70 o                         
   4  -8   1         57.11         58.14         2.61 o                         
   5  -8   1        114.94        135.63         3.54 o                         
   6  -8   1         11.18         31.05         2.92 o                         
   7  -8   1         10.42         11.91         2.04 o                         
   8  -8   1         14.53         14.79         2.93 o                         
  -9  -7   1          6.16         12.52         2.65 o                         
  -8  -7   1         20.33         23.98         2.33 o                         
  -7  -7   1         77.68         68.19         2.68 o                         
  -6  -7   1         35.93         44.39         2.30 o                         
  -5  -7   1        223.76        217.60         3.75 o                         
  -4  -7   1          1.50          6.43         1.00 o                         
  -3  -7   1         82.32         71.46         1.93 o                         
  -2  -7   1        475.41        403.89         4.84 o                         
  -1  -7   1       1617.43       1649.76        14.70 o                         
   0  -7   1         12.42          9.93         1.05 o                         
   1  -7   1        753.06        910.99        11.11 o                         
   2  -7   1        147.15        138.41         2.70 o                         
   3  -7   1        728.07        660.58         7.35 o                         
   4  -7   1        162.46        130.03         2.71 o                         
   5  -7   1          0.79        167.45         4.48 o                         
   6  -7   1         33.90         46.26         4.05 o                         
   7  -7   1        104.16        103.77         3.70 o                         
   8  -7   1         10.44          5.05         1.55 o                         
   9  -7   1          0.17          1.42         1.82 o                         
  -9  -6   1          1.04          4.43         2.16 o                         
  -8  -6   1          4.47          6.53         2.14 o                         
  -7  -6   1         13.53         17.10         1.55 o                         
  -6  -6   1         99.97        108.62         3.42 o                         
  -5  -6   1        192.52        185.47         2.83 o                         
  -4  -6   1         45.47         48.79         1.80 o                         
  -3  -6   1        475.41        456.40         4.90 o                         
  -2  -6   1        410.94        380.98         4.24 o                         
  -1  -6   1       1034.41        927.31         8.65 o                         
   0  -6   1          0.26          2.41         0.88 o                         
   1  -6   1        102.82         84.90         2.96 o                         
   2  -6   1         18.68         19.78         1.22 o                         
   3  -6   1         59.27         44.55         1.73 o                         
   4  -6   1        166.32        163.90         3.21 o                         
   5  -6   1         44.88        175.56         3.92 o                         
   6  -6   1         37.70         49.82         2.29 o                         
   7  -6   1          2.42          8.26         1.56 o                         
   8  -6   1        147.56        128.36         3.76 o                         
   9  -6   1         18.97         19.25         2.51 o                         
 -10  -5   1          2.51          6.92         4.72 o                         
  -9  -5   1          2.24          3.43         2.64 o                         
  -8  -5   1        104.19        111.14         4.43 o                         
  -7  -5   1         53.98         79.07         4.21 o                         
  -6  -5   1       1028.11        966.13        10.59 o                         
  -5  -5   1        669.62        610.11         6.88 o                         
  -4  -5   1        148.90        156.74         2.47 o                         
  -3  -5   1         55.88         74.81         1.51 o                         
  -2  -5   1        521.59        542.58         5.09 o                         
  -1  -5   1        136.36        124.86         2.10 o                         
   0  -5   1        428.04        581.38         6.06 o                         
   1  -5   1          3.28         -0.73         0.73 o                         
   2  -5   1        748.58        630.80         6.37 o                         
   3  -5   1          3.52          1.14         0.78 o                         
   4  -5   1        906.47        929.34        10.78 o                         
   5  -5   1          8.16          6.15         1.11 o                         
   6  -5   1         94.74         94.51         2.83 o                         
   7  -5   1        232.49        201.33         3.50 o                         
   8  -5   1         23.51         24.26         2.16 o                         
   9  -5   1         69.22         75.35         3.14 o                         
  10  -5   1          5.40          6.18         2.04 o                         
 -10  -4   1        109.25        101.99         6.61 o                         
  -9  -4   1         96.93        111.31         8.05 o                         
  -8  -4   1        353.19        375.46         7.84 o                         
  -7  -4   1          5.37          9.66         1.54 o                         
  -6  -4   1        215.75        237.52         4.01 o                         
  -5  -4   1       1927.82       1882.97        17.22 o                         
  -4  -4   1       2525.02       2502.50        19.66 o                         
  -3  -4   1         71.69        150.76         1.98 o                         
  -2  -4   1        322.96        305.55         3.14 o                         
  -1  -4   1       1266.24       1236.05        10.44 o                         
   0  -4   1       2682.70       2614.36        21.73 o                         
   1  -4   1        162.44        192.55         2.55 o                         
   2  -4   1       1143.86       1094.87        11.00 o                         
   3  -4   1          0.31         -0.80         0.80 o                         
   4  -4   1       1375.19       1532.32        24.93 o                         
   5  -4   1        484.81        487.37         5.69 o                         
   6  -4   1        168.84         11.76         2.69 o                         
   7  -4   1        576.20        579.94         7.44 o                         
   8  -4   1          5.50          9.51         1.49 o                         
   9  -4   1        102.32        105.98         3.74 o                         
  10  -4   1         15.42         17.02         2.19 o                         
 -10  -3   1         46.51         51.50         5.15 o                         
  -9  -3   1         59.71         68.02         4.94 o                         
  -8  -3   1         26.37         43.49         3.27 o                         
  -7  -3   1        436.64        414.21         6.37 o                         
  -6  -3   1        228.45        214.42         4.94 o                         
  -5  -3   1       1365.44       1323.45        13.41 o                         
  -4  -3   1       3453.64       3445.66        29.72 o                         
  -3  -3   1        139.82        128.74         1.98 o                         
  -2  -3   1          9.60          1.65         0.52 o                         
  -1  -3   1         91.02         98.93         1.43 o                         
   0  -3   1       7008.31       7942.79        75.55 o                         
   1  -3   1         88.08        104.23         1.61 o                         
   2  -3   1       3528.00       3322.32        29.98 o                         
   3  -3   1       2927.23       3049.14        27.84 o                         
   4  -3   1         38.09         31.44         1.69 o                         
   5  -3   1       1114.74       1146.59        10.34 o                         
   6  -3   1        413.79        407.61         5.13 o                         
   7  -3   1        625.71        635.47         7.44 o                         
   8  -3   1         27.19         28.40         1.68 o                         
   9  -3   1          0.34          3.88         1.60 o                         
  10  -3   1          0.77          5.87         2.03 o                         
 -10  -2   1         26.81         29.23         4.46 o                         
  -9  -2   1        118.26        122.09         5.43 o                         
  -8  -2   1         14.85         10.32         2.04 o                         
  -7  -2   1        124.16        146.86         3.73 o                         
  -6  -2   1         65.68         21.79         1.50 o                         
  -5  -2   1        329.56        321.42         4.25 o                         
  -4  -2   1        511.35        481.38        11.21 o                         
  -3  -2   1        201.82        195.96         2.61 o                         
  -2  -2   1      46207.89      45281.66      1208.53 o                         
  -1  -2   1       1189.50       1123.77         8.33 o                         
   0  -2   1       3980.82       4303.04        41.08 o                         
   1  -2   1         44.50         49.99         1.04 o                         
   2  -2   1       1224.51       1144.44        10.05 o                         
   3  -2   1       5629.40       5686.44        52.45 o                         
   4  -2   1       1332.00       1329.59        11.51 o                         
   5  -2   1        532.94        551.38        13.18 o                         
   6  -2   1        150.52        143.38         2.27 o                         
   7  -2   1          1.22          1.86         0.78 o                         
   8  -2   1         71.24         74.70         2.49 o                         
   9  -2   1         15.64         19.30         1.82 o                         
  10  -2   1          3.22          7.07         1.74 o                         
 -10  -1   1         19.61         20.08         2.65 o                         
  -9  -1   1         39.29         47.71         4.26 o                         
  -8  -1   1         67.13         76.58         3.46 o                         
  -7  -1   1         93.46         99.91         2.56 o                         
  -6  -1   1         39.33         34.37         2.52 o                         
  -5  -1   1         24.39         28.00         1.61 o                         
  -4  -1   1         19.40         12.17         2.56 o                         
  -3  -1   1        129.89        118.62         2.02 o                         
  -2  -1   1       1458.30       1551.48        21.26 o                         
  -1  -1   1       1441.31       1473.49        11.22 o                         
   1  -1   1       1513.74       1464.07        13.18 o                         
   2  -1   1       1431.05       1435.43        12.67 o                         
   3  -1   1       2054.19       2018.76        16.30 o                         
   4  -1   1        226.47        262.89         2.77 o                         
   5  -1   1        103.01        110.43         1.71 o                         
   6  -1   1        866.90        818.21         8.04 o                         
   7  -1   1        213.74        217.01         3.26 o                         
   8  -1   1        125.32        109.20         2.58 o                         
   9  -1   1         43.50         62.02         2.35 o                         
  10  -1   1         12.02         17.71         1.95 o                         
 -10   0   1         10.79         10.02         1.86 o                         
  -9   0   1         25.33         32.65         2.09 o                         
  -8   0   1        232.59        184.12         3.41 o                         
  -7   0   1          0.36          0.57         1.07 o                         
  -6   0   1        503.67        504.74         6.53 o                         
  -5   0   1        113.13        108.38         2.21 o                         
  -4   0   1       1698.76       1794.31        18.13 o                         
  -3   0   1        562.41        473.30         5.20 o                         
  -2   0   1          9.75         19.32         0.79 o                         
  -1   0   1       3795.84       3810.50       155.73 o                         
   1   0   1       2203.82       2155.25        17.48 o                         
   2   0   1        124.09        119.19         1.31 o                         
   3   0   1        937.73        921.64         7.22 o                         
   4   0   1       4638.19       4880.31        50.19 o                         
   5   0   1         54.44         57.35         2.34 o                         
   6   0   1         66.62         68.42         2.07 o                         
   7   0   1         12.96         23.04         1.37 o                         
   8   0   1        195.41        174.29         3.36 o                         
   9   0   1        183.12        164.67         3.20 o                         
  10   0   1         76.29         91.62         4.39 o                         
 -10   1   1         10.60         14.28         1.98 o                         
  -9   1   1          3.29          6.78         1.49 o                         
  -8   1   1        202.51        211.35         3.78 o                         
  -7   1   1        176.11        162.83         2.93 o                         
  -6   1   1         48.26         52.06         1.76 o                         
  -5   1   1        106.63        126.59         1.80 o                         
  -4   1   1         75.82         82.71         1.49 o                         
  -3   1   1       3881.86       3860.15        35.71 o                         
  -2   1   1       4695.17       4717.96        54.13 o                         
  -1   1   1        444.88        445.31         4.32 o                         
   0   1   1       1602.09       1608.15        13.97 o                         
   1   1   1       1093.48       1089.77         8.59 o                         
   2   1   1       1232.07       1264.28         9.17 o                         
   3   1   1       3420.84       3418.30        26.02 o                         
   4   1   1        347.46        324.34         4.52 o                         
   5   1   1         60.78         66.84         3.52 o                         
   6   1   1        283.29         37.52         7.22 o                         
   7   1   1        303.45        329.72         4.75 o                         
   8   1   1          3.79          1.76         1.20 o                         
   9   1   1        427.32        413.52         6.88 o                         
  10   1   1          0.30          3.29         2.18 o                         
 -10   2   1         85.09         94.47         3.45 o                         
  -9   2   1         98.20         99.28         3.63 o                         
  -8   2   1        119.89        116.98         3.00 o                         
  -7   2   1          4.48          6.72         1.19 o                         
  -6   2   1         65.33         70.40         2.93 o                         
  -5   2   1        549.74        503.89         5.27 o                         
  -4   2   1       3540.17       3505.07        29.78 o                         
  -3   2   1       2165.24       2134.27        18.94 o                         
  -2   2   1         11.11         23.98         0.95 o                         
  -1   2   1          0.13          0.21         0.59 o                         
   0   2   1        903.42       1041.77         8.80 o                         
   1   2   1       4720.19       4647.91        41.32 o                         
   2   2   1       1615.42       1725.36        12.46 o                         
   3   2   1        382.84        377.84         3.30 o                         
   4   2   1         50.20         53.96         1.68 o                         
   5   2   1       1893.74       2033.86        21.12 o                         
   6   2   1        365.32        363.64         4.54 o                         
   7   2   1        452.44        432.45         5.52 o                         
   8   2   1          1.72          2.07         1.30 o                         
   9   2   1        216.23        215.54         7.59 o                         
  10   2   1        124.45        117.52         4.61 o                         
 -10   3   1          2.33          6.61         2.16 o                         
  -9   3   1          1.65          4.40         1.50 o                         
  -8   3   1          0.66          1.55         1.55 o                         
  -7   3   1        585.91        577.87         6.92 o                         
  -6   3   1       1372.67       1301.40        12.87 o                         
  -5   3   1        328.71        404.18        16.42 o                         
  -4   3   1          8.33         17.51         1.08 o                         
  -3   3   1       1543.08       1692.87        15.93 o                         
  -2   3   1       1025.56        929.13         8.79 o                         
  -1   3   1        277.88        312.15         3.44 o                         
   0   3   1          1.64          2.34         0.57 o                         
   1   3   1        964.21        887.39         7.36 o                         
   2   3   1        228.36        227.23         2.22 o                         
   3   3   1        268.18        199.45         2.23 o                         
   4   3   1         57.91         92.16         3.35 o                         
   5   3   1        254.78        320.10         9.58 o                         
   6   3   1          0.60          7.95         1.13 o                         
   7   3   1        274.17        286.90         4.98 o                         
   8   3   1         42.93         52.44         3.14 o                         
   9   3   1         40.86         46.23         4.06 o                         
  10   3   1         64.95         81.96         6.86 o                         
 -10   4   1         29.43         38.14         3.03 o                         
  -9   4   1         46.21         58.71         3.28 o                         
  -8   4   1        258.68        245.66         4.54 o                         
  -7   4   1         76.53         88.31         2.71 o                         
  -6   4   1        382.74        450.52         6.97 o                         
  -5   4   1         76.48        109.91         2.29 o                         
  -4   4   1        485.14        457.51         6.98 o                         
  -3   4   1       1450.97       1574.99        14.11 o                         
  -2   4   1        323.56        278.94         3.46 o                         
  -1   4   1       1038.80       1001.91         9.18 o                         
   0   4   1        304.58        368.55         3.79 o                         
   1   4   1        722.75        696.66         7.46 o                         
   2   4   1        477.75        503.77         4.57 o                         
   3   4   1         70.18        109.25         1.54 o                         
   4   4   1         66.66         92.51         2.36 o                         
   5   4   1        604.33        597.66         5.92 o                         
   6   4   1        170.41        223.15         3.39 o                         
   7   4   1         89.53         88.67         3.44 o                         
   8   4   1        123.07        120.90         4.77 o                         
   9   4   1        103.23        131.82         8.94 o                         
  10   4   1         76.39        102.82        10.66 o                         
 -10   5   1        121.68        122.81         5.10 o                         
  -9   5   1         18.76         26.07         2.14 o                         
  -8   5   1        259.32        256.50         5.03 o                         
  -7   5   1          8.66         11.80         1.54 o                         
  -6   5   1        248.52        261.77         4.24 o                         
  -5   5   1         95.97        118.54         3.10 o                         
  -4   5   1         23.60        137.06         4.13 o                         
  -3   5   1        182.67        125.33         2.35 o                         
  -2   5   1         48.26         50.29         1.70 o                         
  -1   5   1        267.13        270.16         4.33 o                         
   0   5   1        130.94        136.63         2.07 o                         
   1   5   1       1673.93       1633.66        14.11 o                         
   2   5   1       1506.97       1531.30        12.66 o                         
   3   5   1         11.08         10.11         0.78 o                         
   4   5   1         41.32         79.67         3.92 o                         
   5   5   1         55.83         56.69         2.93 o                         
   6   5   1        997.06       1022.78         9.96 o                         
   7   5   1        129.60        115.03         2.89 o                         
   8   5   1         50.36         49.20         2.21 o                         
   9   5   1        175.90        165.11         7.86 o                         
  -9   6   1          3.25         12.22         2.15 o                         
  -8   6   1          3.15         10.27         2.10 o                         
  -7   6   1          0.50          0.48         1.51 o                         
  -6   6   1         39.63         85.98        14.18 o                         
  -5   6   1        370.63        385.07         6.20 o                         
  -4   6   1        277.40        245.81         3.92 o                         
  -3   6   1         53.96        114.84         2.38 o                         
  -2   6   1          9.46         19.22         1.20 o                         
  -1   6   1       2503.56       2410.92        21.23 o                         
   0   6   1        712.90        721.26         7.00 o                         
   1   6   1         45.67        135.87        11.83 o                         
   2   6   1        188.77        158.52         2.40 o                         
   3   6   1         93.57        121.41         1.88 o                         
   4   6   1         14.85         16.55         1.09 o                         
   5   6   1        253.96        223.78         3.53 o                         
   6   6   1        119.11        195.80        27.18 o                         
   7   6   1        341.64        304.31         5.13 o                         
   8   6   1         23.45         45.54         2.45 o                         
   9   6   1        151.76        167.72         8.58 o                         
  -9   7   1          2.07          4.90         2.89 o                         
  -8   7   1          2.30          3.91         1.69 o                         
  -7   7   1        110.88        117.37         3.99 o                         
  -6   7   1        243.16        259.08         6.65 o                         
  -5   7   1        383.93        366.82         5.64 o                         
  -4   7   1         55.40         58.58         2.07 o                         
  -3   7   1        318.97        278.83         4.12 o                         
  -2   7   1        132.16        108.44         2.31 o                         
  -1   7   1          3.17         44.34         1.68 o                         
   0   7   1         34.65         37.46         1.85 o                         
   1   7   1         16.27         19.85         1.29 o                         
   2   7   1        568.37        499.38         5.33 o                         
   3   7   1        623.85        577.06         5.59 o                         
   4   7   1         19.72         50.60         1.97 o                         
   5   7   1         88.48         88.36         1.92 o                         
   6   7   1        180.92        232.73         5.33 o                         
   7   7   1        298.01        251.31         4.30 o                         
   8   7   1         51.90         67.53         3.00 o                         
   9   7   1          7.81         13.72         2.22 o                         
  -8   8   1          1.42          3.72         2.10 o                         
  -7   8   1        114.53        116.25         5.51 o                         
  -6   8   1         53.89         63.91         3.50 o                         
  -5   8   1        191.42        209.71         4.49 o                         
  -4   8   1         36.13         39.81         2.22 o                         
  -3   8   1         54.49         61.56         2.46 o                         
  -2   8   1        489.88        445.47         5.32 o                         
  -1   8   1        293.72        360.83         5.82 o                         
   0   8   1        779.32        763.27         8.17 o                         
   1   8   1        463.67        483.18         5.85 o                         
   2   8   1        315.96        317.85         4.05 o                         
   3   8   1         46.71         70.71         2.04 o                         
   4   8   1         69.00         80.48         2.58 o                         
   5   8   1         89.78        104.46         4.20 o                         
   6   8   1          1.30         12.04         1.68 o                         
   7   8   1        242.79        227.28         4.47 o                         
   8   8   1          4.81          3.29         2.18 o                         
  -8   9   1         15.68         19.97         2.77 o                         
  -7   9   1          1.39          4.01         2.54 o                         
  -6   9   1         93.77        153.74         9.25 o                         
  -5   9   1         11.83         18.80         2.12 o                         
  -4   9   1         29.50         45.92         2.68 o                         
  -3   9   1         44.61         53.18         2.56 o                         
  -2   9   1        787.56        704.34         9.12 o                         
  -1   9   1        182.89        179.68         3.58 o                         
   0   9   1         61.72         67.19         2.59 o                         
   1   9   1         33.84         81.92         4.27 o                         
   2   9   1          3.94         19.32         1.55 o                         
   3   9   1         53.03         55.06         2.53 o                         
   4   9   1        135.63        128.79         3.40 o                         
   5   9   1        204.23        205.38         4.20 o                         
   6   9   1         73.47         78.40         3.31 o                         
   7   9   1          0.06          9.83         1.85 o                         
  -7  10   1          4.69          6.02         2.65 o                         
  -6  10   1         81.77         92.34         5.79 o                         
  -5  10   1         79.88        136.02         4.54 o                         
  -4  10   1         31.02         56.43         3.32 o                         
  -3  10   1         21.93         24.90         2.19 o                         
  -2  10   1          0.98          8.02         1.88 o                         
  -1  10   1        391.85        327.69         6.17 o                         
   0  10   1         33.28         36.61         2.38 o                         
   1  10   1          3.36         36.56         2.76 o                         
   2  10   1        281.33        247.39         4.60 o                         
   3  10   1        635.38        589.02         7.92 o                         
   4  10   1        398.94        377.40         6.18 o                         
   5  10   1          0.33         28.86         2.23 o                         
   6  10   1         19.89         21.60         2.32 o                         
  -6  11   1          2.83          5.52         3.14 o                         
  -5  11   1         25.63         54.49         3.65 o                         
  -4  11   1         32.95         41.78         3.22 o                         
  -3  11   1         51.73         51.05         3.36 o                         
  -2  11   1          5.59         10.52         2.40 o                         
  -1  11   1        133.25        146.28         4.24 o                         
   0  11   1          4.36          6.30         1.98 o                         
   1  11   1         46.71         68.72         3.14 o                         
   2  11   1        229.53        199.91         4.60 o                         
   3  11   1        142.71        155.05         4.05 o                         
   4  11   1         16.30         23.77         2.73 o                         
   5  11   1          2.64          4.93         1.94 o                         
  -4  12   1         17.18         33.80         3.41 o                         
  -3  12   1          1.79          5.74         2.65 o                         
  -2  12   1          1.63          6.21         2.70 o                         
  -1  12   1        116.31        120.08         5.58 o                         
   0  12   1         73.54         93.64         4.49 o                         
   1  12   1         73.59         84.22         4.06 o                         
   2  12   1          2.51          6.35         2.15 o                         
   3  12   1         71.83         63.44         3.76 o                         
   4  12   1          8.29         14.12         2.45 o                         
  -2  13   1         81.75         93.59         4.72 o                         
  -1  13   1        118.46        129.22         5.61 o                         
   0  13   1        144.76        151.42         5.47 o                         
   1  13   1         31.36         51.82         3.59 o                         
  -3 -13   2         71.70         67.24         3.38 o                         
  -2 -13   2         33.19         41.59         3.03 o                         
  -1 -13   2          4.29          9.29         2.25 o                         
   0 -13   2        174.06        178.13         5.67 o                         
   1 -13   2         25.73         25.14         3.13 o                         
   2 -13   2         31.40         24.54         2.96 o                         
   3 -13   2          4.41          8.90         2.64 o                         
  -5 -12   2         84.85         93.05         4.53 o                         
  -4 -12   2        183.45        187.83         5.14 o                         
  -3 -12   2         85.82         92.66         3.21 o                         
  -2 -12   2          5.05          9.37         1.98 o                         
  -1 -12   2          5.08         17.00         2.26 o                         
   0 -12   2        161.47        163.83         4.93 o                         
   1 -12   2         50.55         58.57         3.36 o                         
   2 -12   2         72.79         72.25         3.65 o                         
   3 -12   2          1.79          5.21         1.92 o                         
   4 -12   2         30.55         31.04         3.49 o                         
   5 -12   2        128.49        163.55         6.08 o                         
  -6 -11   2        193.88        197.98         5.54 o                         
  -5 -11   2         17.48         27.56         2.70 o                         
  -4 -11   2         11.43         33.70         2.40 o                         
  -3 -11   2         39.64         37.16         2.32 o                         
  -2 -11   2         19.75         16.77         2.05 o                         
  -1 -11   2         10.93         13.76         2.02 o                         
   0 -11   2        223.67        228.15         4.80 o                         
   1 -11   2         28.10         38.72         2.65 o                         
   2 -11   2        114.73        110.68         3.75 o                         
   3 -11   2        161.98        156.72         4.57 o                         
   4 -11   2          0.55          2.31         2.11 o                         
   5 -11   2        130.91        163.26         5.83 o                         
   6 -11   2          0.26          3.22         2.91 o                         
  -7 -10   2         25.34         40.01         3.24 o                         
  -6 -10   2         58.63         76.22         3.69 o                         
  -5 -10   2          7.09         23.75         2.16 o                         
  -4 -10   2         57.63         53.82         2.63 o                         
  -3 -10   2          7.21         18.68         1.66 o                         
  -2 -10   2        226.61        210.00         3.98 o                         
  -1 -10   2          1.71         13.06         1.70 o                         
   0 -10   2         65.83         77.67         3.03 o                         
   1 -10   2        130.39        125.47         3.37 o                         
   2 -10   2         39.20         48.49         3.05 o                         
   3 -10   2        217.34        164.19         4.10 o                         
   4 -10   2        108.82        100.43         3.80 o                         
   5 -10   2        194.84        186.51         5.05 o                         
   6 -10   2        211.32        226.06         6.87 o                         
   7 -10   2          1.45          3.18         2.71 o                         
  -8  -9   2         78.45         82.39         3.75 o                         
  -7  -9   2         28.76         36.33         2.68 o                         
  -6  -9   2        226.16        188.95         4.11 o                         
  -5  -9   2          7.60          9.79         1.31 o                         
  -4  -9   2        412.77        372.52         5.22 o                         
  -3  -9   2          4.24          6.08         1.29 o                         
  -2  -9   2         25.99         33.61         1.73 o                         
  -1  -9   2         98.25        136.42         3.31 o                         
   0  -9   2        168.49        143.33         2.74 o                         
   1  -9   2        341.73        319.07         4.39 o                         
   2  -9   2        399.72        341.18         4.91 o                         
   3  -9   2        267.28        232.02         4.45 o                         
   4  -9   2        623.91        561.35         8.62 o                         
   5  -9   2          0.23          2.63         1.83 o                         
   6  -9   2        346.02        370.85         8.17 o                         
   7  -9   2          7.63          6.85         2.19 o                         
   8  -9   2          7.28          6.85         2.16 o                         
  -8  -8   2         66.84         66.16         3.49 o                         
  -7  -8   2          1.61          5.42         1.62 o                         
  -6  -8   2        299.41        280.81         4.50 o                         
  -5  -8   2          4.62         31.35         1.88 o                         
  -4  -8   2         21.23         22.65         1.38 o                         
  -3  -8   2        481.27        430.70         4.90 o                         
  -2  -8   2        117.89        106.65         2.38 o                         
  -1  -8   2        747.24        762.27         7.42 o                         
   0  -8   2       1323.88       1376.32        12.47 o                         
   1  -8   2        241.10        336.52         6.07 o                         
   2  -8   2        642.30        632.42         7.48 o                         
   3  -8   2          0.02          0.33         1.25 o                         
   4  -8   2        169.14        137.08         3.48 o                         
   5  -8   2         34.03         39.31         2.37 o                         
   6  -8   2         14.40         41.84         3.02 o                         
   7  -8   2         32.93         42.51         2.92 o                         
   8  -8   2         10.99          5.24         1.71 o                         
   9  -8   2         19.82         26.93         5.25 o                         
  -9  -7   2        139.37        117.16         5.39 o                         
  -8  -7   2          0.16          2.51         2.80 o                         
  -7  -7   2         31.57         32.27         1.99 o                         
  -6  -7   2          2.79          3.30         1.21 o                         
  -5  -7   2        650.46        618.34         7.18 o                         
  -4  -7   2          2.21          6.91         0.88 o                         
  -3  -7   2       1135.77       1030.78        10.15 o                         
  -2  -7   2       2764.75       2670.67        22.96 o                         
  -1  -7   2        317.77        281.43         3.50 o                         
   0  -7   2        389.65        366.50         4.35 o                         
   1  -7   2          1.25         24.96         1.52 o                         
   2  -7   2        142.47        142.71         2.65 o                         
   3  -7   2        299.53        297.85         4.05 o                         
   4  -7   2         55.01         64.50         2.40 o                         
   5  -7   2         18.24         49.21         2.32 o                         
   6  -7   2          6.44          5.32         1.79 o                         
   7  -7   2        263.94        265.90         6.47 o                         
   8  -7   2          1.13          0.39         1.44 o                         
   9  -7   2         57.72         57.20         3.20 o                         
  -9  -6   2        213.27        199.37         6.79 o                         
  -8  -6   2         35.39         30.56         2.97 o                         
  -7  -6   2          0.82          2.23         1.42 o                         
  -6  -6   2          1.39          3.41         1.12 o                         
  -5  -6   2        560.12        505.87         6.06 o                         
  -4  -6   2        399.42        357.99         3.99 o                         
  -3  -6   2         64.64         82.84         1.83 o                         
  -2  -6   2       1279.90       1199.10        10.87 o                         
  -1  -6   2          6.59          5.58         1.10 o                         
   0  -6   2        293.26        251.28         3.29 o                         
   1  -6   2        462.39        425.59         4.78 o                         
   2  -6   2          5.90         12.26         1.14 o                         
   3  -6   2         75.08         68.41         1.97 o                         
   4  -6   2         25.49         24.66         1.53 o                         
   5  -6   2        110.91        352.54         6.02 o                         
   6  -6   2          7.33         12.24         1.51 o                         
   7  -6   2        451.82        390.24         6.12 o                         
   8  -6   2          8.84         12.28         1.87 o                         
   9  -6   2         92.69        100.59         5.56 o                         
 -10  -5   2         10.92          7.87         4.24 o                         
  -9  -5   2         30.37         44.28         6.38 o                         
  -8  -5   2         63.95         85.03         4.13 o                         
  -7  -5   2          4.39         10.05         2.09 o                         
  -6  -5   2         50.57         65.94         3.25 o                         
  -5  -5   2         36.53         50.43         2.09 o                         
  -4  -5   2       1156.94       1103.23        10.16 o                         
  -3  -5   2          2.58          0.84         0.70 o                         
  -2  -5   2       5747.29       5675.28        44.11 o                         
  -1  -5   2        366.08        389.47         4.43 o                         
   0  -5   2        809.67        952.32         8.64 o                         
   1  -5   2         25.96         68.95         1.63 o                         
   2  -5   2          0.45         -0.81         0.81 o                         
   3  -5   2        325.89        278.25         3.63 o                         
   4  -5   2         76.47        116.49         2.32 o                         
   5  -5   2        228.40        442.48         7.02 o                         
   6  -5   2        531.37        486.36         7.55 o                         
   7  -5   2        265.42        249.99         3.93 o                         
   8  -5   2        306.60        320.46         5.49 o                         
   9  -5   2         50.04         54.26         3.01 o                         
  10  -5   2         81.07         92.93         5.17 o                         
 -10  -4   2         75.50         89.86        12.05 o                         
  -9  -4   2         31.70         33.81         4.66 o                         
  -8  -4   2        487.54        463.95         9.95 o                         
  -7  -4   2          1.79          8.09         1.38 o                         
  -6  -4   2        773.20        797.67        10.05 o                         
  -5  -4   2        178.83        208.45         3.18 o                         
  -4  -4   2       6971.47       6886.21        58.14 o                         
  -3  -4   2         14.85         24.71         0.88 o                         
  -2  -4   2        114.35        154.01         1.78 o                         
  -1  -4   2       1985.16       1831.91        14.70 o                         
   0  -4   2        772.28        915.56         8.17 o                         
   1  -4   2         31.28         73.95         1.55 o                         
   2  -4   2          3.65         17.86         1.13 o                         
   3  -4   2       4226.75       4307.02        37.75 o                         
   4  -4   2        655.09        609.21         6.40 o                         
   5  -4   2        518.06        591.89         6.89 o                         
   6  -4   2        373.31        381.95         4.48 o                         
   7  -4   2        240.31        231.42         3.91 o                         
   8  -4   2        481.96        451.72         6.06 o                         
   9  -4   2         28.16         32.34         2.08 o                         
  10  -4   2         33.22         42.41         3.44 o                         
 -10  -3   2        289.15        301.11        10.80 o                         
  -9  -3   2          0.16          0.76         2.57 o                         
  -8  -3   2        682.28        735.17        13.13 o                         
  -7  -3   2         59.42         62.52         3.59 o                         
  -6  -3   2        283.12        241.31         6.40 o                         
  -5  -3   2       1094.13       1107.18        11.17 o                         
  -4  -3   2       2618.50       2733.91        23.88 o                         
  -3  -3   2        204.13        154.93         2.71 o                         
  -2  -3   2        132.97        145.25         1.70 o                         
  -1  -3   2       4726.53       4695.66        40.56 o                         
   0  -3   2          5.05         19.00         0.81 o                         
   1  -3   2       2881.99       2740.46        22.63 o                         
   2  -3   2       1613.80       1507.53        13.25 o                         
   3  -3   2       1588.48       1666.61        14.66 o                         
   4  -3   2          5.15         10.20         0.90 o                         
   5  -3   2       1565.07       1633.71        14.24 o                         
   6  -3   2        675.66        677.54         7.40 o                         
   7  -3   2        192.72        204.80         3.14 o                         
   8  -3   2         59.61         58.93         2.14 o                         
   9  -3   2         21.94         37.00         2.44 o                         
  10  -3   2         99.45        107.77         3.98 o                         
 -10  -2   2        120.20        124.76         6.98 o                         
  -9  -2   2         66.55         70.81         5.53 o                         
  -8  -2   2          7.86          6.73         2.10 o                         
  -7  -2   2        251.45        255.90         5.50 o                         
  -6  -2   2         37.83          6.73         1.21 o                         
  -5  -2   2       1498.77       1476.20        13.74 o                         
  -4  -2   2        190.40        196.86         5.74 o                         
  -3  -2   2         79.24         92.66         1.84 o                         
  -2  -2   2       1946.26       1900.09        15.47 o                         
  -1  -2   2       3237.35       3066.53        25.03 o                         
   0  -2   2       2790.54       3191.36        24.07 o                         
   1  -2   2        359.58        363.59         3.59 o                         
   2  -2   2        172.69        206.72         2.53 o                         
   3  -2   2       1580.55       1708.56        14.41 o                         
   4  -2   2       1283.95       1288.06        10.89 o                         
   5  -2   2       2604.06       2706.87        22.81 o                         
   6  -2   2         12.11          1.63         0.70 o                         
   7  -2   2        201.64        180.78         2.91 o                         
   8  -2   2        153.89        152.61         3.20 o                         
   9  -2   2        130.26        127.52         3.32 o                         
  10  -2   2        167.62        164.49         4.05 o                         
 -10  -1   2         17.99         21.69         3.04 o                         
  -9  -1   2        108.43        108.18         5.43 o                         
  -8  -1   2          1.19          3.63         1.61 o                         
  -7  -1   2        926.47        923.59        13.14 o                         
  -6  -1   2        393.32        273.36         5.73 o                         
  -5  -1   2         71.87         73.76         2.06 o                         
  -4  -1   2        321.34        322.80         4.43 o                         
  -3  -1   2          4.16          6.17         0.89 o                         
  -2  -1   2       4551.65       4403.46        48.24 o                         
  -1  -1   2         70.47         95.46         2.15 o                         
   0  -1   2       4102.89       4136.86        39.38 o                         
   1  -1   2         30.45         34.89         0.82 o                         
   2  -1   2        484.97        489.63         4.41 o                         
   3  -1   2       5162.28       5161.95        40.80 o                         
   4  -1   2        390.09        455.22         4.11 o                         
   5  -1   2        268.30        216.04         2.38 o                         
   6  -1   2         66.81         44.07         1.33 o                         
   7  -1   2         50.65         56.22         1.92 o                         
   8  -1   2        183.15        183.46         3.13 o                         
   9  -1   2        129.79        131.32         3.04 o                         
  10  -1   2         54.29         72.62         3.33 o                         
 -10   0   2         21.41         39.11         2.81 o                         
  -9   0   2        474.30        468.46         8.19 o                         
  -8   0   2          6.05          5.03         1.31 o                         
  -7   0   2        145.43        160.63         2.96 o                         
  -6   0   2         22.55         14.40         1.13 o                         
  -5   0   2        192.58        174.90         2.83 o                         
  -4   0   2       6047.67       6195.70        59.48 o                         
  -3   0   2        248.53        236.18         2.46 o                         
  -2   0   2         91.75         83.42         1.14 o                         
  -1   0   2         41.36         63.83         1.01 o                         
   0   0   2       8011.93       8701.63       335.84 o                         
   1   0   2         19.25         11.78         0.54 o                         
   2   0   2        788.20        795.26         5.91 o                         
   3   0   2        126.42        128.37         1.48 o                         
   4   0   2        317.92        314.91         2.98 o                         
   5   0   2        537.69        554.94         6.51 o                         
   6   0   2        295.91        297.88         3.48 o                         
   7   0   2          5.48          3.77         0.91 o                         
   8   0   2        115.78        116.67         2.53 o                         
   9   0   2          1.19          1.96         1.17 o                         
  10   0   2         73.70         85.59         2.89 o                         
 -10   1   2         50.75         59.08         3.00 o                         
  -9   1   2         50.01         56.98         2.96 o                         
  -8   1   2         58.71         70.89         2.52 o                         
  -7   1   2        187.28        184.99         3.26 o                         
  -6   1   2       1193.69       1213.34        12.65 o                         
  -5   1   2        269.03        243.96         2.91 o                         
  -4   1   2        360.55        393.11         4.06 o                         
  -3   1   2       6943.98       6767.53        62.16 o                         
  -2   1   2         20.70         21.89         0.76 o                         
  -1   1   2         54.22         59.45         1.13 o                         
   0   1   2       3890.29       3932.43        34.94 o                         
   1   1   2       4492.84       4475.11        38.45 o                         
   2   1   2        250.62        248.73         2.12 o                         
   3   1   2       4680.87       4514.71        31.92 o                         
   4   1   2        621.55        599.86         5.22 o                         
   5   1   2         31.44         14.53         0.97 o                         
   6   1   2        745.73        743.75         7.04 o                         
   7   1   2         30.65         46.67         1.75 o                         
   8   1   2        257.94        243.30         3.73 o                         
   9   1   2         13.45         15.39         1.74 o                         
  10   1   2        104.94        113.35         3.69 o                         
 -10   2   2         54.74         68.58         3.51 o                         
  -9   2   2          1.01          0.03         1.41 o                         
  -8   2   2        114.97        117.86         3.26 o                         
  -7   2   2         77.85         77.67         2.38 o                         
  -6   2   2        116.82         72.97         3.44 o                         
  -5   2   2       3998.59       4042.19        34.47 o                         
  -4   2   2        166.82        177.34         2.35 o                         
  -3   2   2       1450.54       1478.90        14.38 o                         
  -2   2   2          6.26         12.44         0.78 o                         
  -1   2   2       5007.27       4818.33        41.61 o                         
   0   2   2         34.48         40.62         0.99 o                         
   1   2   2       6580.04       6551.58        56.22 o                         
   2   2   2       1734.33       1718.26        13.31 o                         
   3   2   2        140.10        167.92         1.83 o                         
   4   2   2       1655.22       1710.24        13.94 o                         
   5   2   2         73.75         94.27         1.68 o                         
   6   2   2        310.80        283.88         3.64 o                         
   7   2   2         13.38         21.96         1.61 o                         
   8   2   2        145.18        147.51         3.20 o                         
   9   2   2        248.01        238.33         5.39 o                         
  10   2   2          0.36         11.02         3.27 o                         
 -10   3   2          2.44          6.58         2.54 o                         
  -9   3   2         13.17         19.57         2.37 o                         
  -8   3   2         81.54         81.33         2.71 o                         
  -7   3   2        535.21        469.35         5.62 o                         
  -6   3   2        212.30        197.80         3.22 o                         
  -5   3   2       1083.77       1086.51        10.15 o                         
  -4   3   2        222.55        229.77         3.17 o                         
  -3   3   2       2682.98       2533.06        22.59 o                         
  -2   3   2        374.95        397.91         4.33 o                         
  -1   3   2        623.05        804.21         7.69 o                         
   0   3   2         25.39         42.38         1.15 o                         
   1   3   2       1152.74       1205.44        10.82 o                         
   2   3   2       5029.08       4928.19        40.24 o                         
   3   3   2         48.83         71.88         1.49 o                         
   4   3   2          2.84          9.94         0.70 o                         
   5   3   2        597.30        577.89         5.75 o                         
   6   3   2        274.64        284.42         3.54 o                         
   7   3   2         42.12         44.10         2.73 o                         
   8   3   2         62.47         81.04         2.77 o                         
   9   3   2         90.45         83.02         5.78 o                         
  10   3   2         39.47         41.28         5.62 o                         
 -10   4   2         31.11         38.79         3.01 o                         
  -9   4   2        114.70        103.94         4.14 o                         
  -8   4   2        200.59        180.06         3.75 o                         
  -7   4   2        428.79        395.90         5.29 o                         
  -6   4   2        309.53        320.61         4.36 o                         
  -5   4   2        708.14        741.44         8.41 o                         
  -4   4   2        369.66        340.92         4.28 o                         
  -3   4   2         16.98         31.86         1.37 o                         
  -2   4   2        887.74        917.44         8.94 o                         
  -1   4   2        630.26        637.87         6.06 o                         
   0   4   2       3351.55       3571.41        30.46 o                         
   1   4   2         96.84        106.49         2.90 o                         
   2   4   2       1884.39       1822.05        15.13 o                         
   3   4   2        448.56        425.58         3.92 o                         
   4   4   2        109.31        129.35         3.51 o                         
   5   4   2        115.92        120.81         2.28 o                         
   6   4   2          1.71         10.56         3.87 o                         
   7   4   2          0.96          3.90         1.30 o                         
   8   4   2          4.25          9.44         1.43 o                         
   9   4   2         44.19         48.63         3.80 o                         
  10   4   2        109.83        125.13        10.24 o                         
 -10   5   2          0.11          5.94         2.53 o                         
  -9   5   2         51.35         56.52         3.05 o                         
  -8   5   2         92.37         92.13         3.69 o                         
  -7   5   2        331.14        306.53         4.87 o                         
  -6   5   2        451.21        551.06        13.69 o                         
  -5   5   2        246.15        213.66         3.56 o                         
  -4   5   2       1033.99        983.92        10.60 o                         
  -3   5   2         23.17         29.41         1.49 o                         
  -2   5   2       3040.75       2983.46        27.58 o                         
  -1   5   2        716.66        694.42         6.70 o                         
   0   5   2        204.91        191.37         2.71 o                         
   1   5   2        327.68        377.25         5.93 o                         
   2   5   2        493.10        465.18         4.57 o                         
   3   5   2        435.79        412.05         3.96 o                         
   4   5   2         30.11         29.87         1.18 o                         
   5   5   2         57.32         60.78         2.09 o                         
   7   5   2         13.21         13.37         1.59 o                         
   8   5   2        143.58        153.65         3.94 o                         
   9   5   2          0.03          2.87         2.35 o                         
  -9   6   2         66.00         78.53         3.94 o                         
  -8   6   2         23.56         39.74         4.20 o                         
  -7   6   2        103.94         98.39         3.59 o                         
  -6   6   2       1170.78       1076.96        13.56 o                         
  -5   6   2         59.30         45.13         1.98 o                         
  -4   6   2        155.84        154.88         2.99 o                         
  -3   6   2       1079.58        982.70        10.39 o                         
  -2   6   2         49.36         97.10         2.03 o                         
  -1   6   2        447.15        521.87        10.00 o                         
   0   6   2        348.53        424.88         4.79 o                         
   1   6   2       1472.66       1431.91        13.11 o                         
   2   6   2          4.11          3.81         0.82 o                         
   3   6   2        493.13        479.82         4.79 o                         
   4   6   2        518.00        562.54         8.37 o                         
   5   6   2        362.38        442.84         6.35 o                         
   6   6   2        682.88        640.68         7.42 o                         
   7   6   2        181.84        184.92         3.73 o                         
   8   6   2        203.40        177.15         4.34 o                         
   9   6   2         30.75         38.62         2.87 o                         
  -9   7   2         31.05         36.33         3.17 o                         
  -8   7   2         49.04         60.11         3.26 o                         
  -7   7   2         56.50         69.88         3.63 o                         
  -6   7   2        373.28        383.90         7.73 o                         
  -5   7   2        126.66        123.50         3.44 o                         
  -4   7   2        170.47        168.98         3.13 o                         
  -3   7   2        882.00        769.02         8.19 o                         
  -2   7   2         15.85         45.28         1.85 o                         
  -1   7   2        558.99        616.50         7.23 o                         
   0   7   2          4.87          6.75         1.04 o                         
   1   7   2        489.40        537.54         6.54 o                         
   2   7   2        248.95        211.29         3.19 o                         
   3   7   2        178.63        176.70         2.55 o                         
   4   7   2        288.70        316.44         4.12 o                         
   5   7   2        157.10        157.66         3.08 o                         
   6   7   2        438.67        518.58         6.92 o                         
   7   7   2         15.94         16.62         1.80 o                         
   8   7   2         17.93         24.47         2.20 o                         
  -8   8   2         37.02         44.23         3.47 o                         
  -7   8   2         52.13         60.63         3.69 o                         
  -6   8   2        177.09        146.57         4.19 o                         
  -5   8   2        379.91        349.94         5.80 o                         
  -4   8   2          3.69         11.48         1.60 o                         
  -3   8   2          1.41          4.05         1.37 o                         
  -2   8   2        130.77        130.63         2.61 o                         
  -1   8   2        480.99        520.78         6.61 o                         
   0   8   2          3.71          8.87         1.22 o                         
   1   8   2        345.90        420.45         5.20 o                         
   2   8   2         86.11         90.77         2.42 o                         
   3   8   2         34.64         45.54         1.86 o                         
   4   8   2        574.31        545.42         6.32 o                         
   5   8   2          5.00          6.31         1.18 o                         
   6   8   2         15.94         24.72         1.75 o                         
   7   8   2         56.77         67.74         3.10 o                         
   8   8   2          5.84          4.34         1.93 o                         
  -7   9   2        119.04        125.17         5.65 o                         
  -6   9   2         16.07         35.63         3.02 o                         
  -5   9   2         78.06        131.80         4.17 o                         
  -4   9   2          1.04          8.34         1.92 o                         
  -3   9   2          4.79          7.40         1.76 o                         
  -2   9   2        179.88        185.14         5.61 o                         
  -1   9   2         36.72         62.16         2.48 o                         
   0   9   2        290.86        315.49         5.09 o                         
   1   9   2        134.88        166.70         3.46 o                         
   2   9   2       1521.08       1348.38        13.68 o                         
   3   9   2        119.06        109.89         3.03 o                         
   4   9   2         63.63         75.46         2.83 o                         
   5   9   2        214.57        228.10         4.41 o                         
   6   9   2         14.48         21.54         2.10 o                         
   7   9   2        175.49        155.53         5.22 o                         
  -7  10   2         23.26         19.19         3.34 o                         
  -6  10   2        137.23        160.33         5.78 o                         
  -5  10   2        127.72        119.53         4.74 o                         
  -4  10   2        162.11        210.65         5.15 o                         
  -3  10   2         26.15         37.57         3.21 o                         
  -2  10   2        700.64        633.26         9.50 o                         
  -1  10   2        134.14        297.54         9.21 o                         
   0  10   2        776.58        771.30        10.11 o                         
   1  10   2        754.07        699.54         9.22 o                         
   2  10   2        199.19        182.24         3.99 o                         
   3  10   2        265.12        234.21         4.48 o                         
   4  10   2          4.60          3.99         1.72 o                         
   5  10   2         79.11        109.30         3.40 o                         
   6  10   2         13.76         15.51         2.24 o                         
  -5  11   2          5.09         12.58         2.81 o                         
  -4  11   2        108.15         88.15         4.33 o                         
  -3  11   2         40.24         52.05         3.85 o                         
  -2  11   2         46.81         55.87         3.56 o                         
  -1  11   2         49.33        159.57         5.20 o                         
   0  11   2         33.80         39.07         3.03 o                         
   1  11   2        582.71        527.78         8.62 o                         
   2  11   2         42.75         40.02         2.61 o                         
   3  11   2         14.85         24.07         2.49 o                         
   4  11   2         54.49         62.25         3.41 o                         
   5  11   2          1.94         10.97         2.08 o                         
  -4  12   2         27.09         28.41         3.34 o                         
  -3  12   2          0.74          9.12         2.73 o                         
  -2  12   2          8.65         10.44         2.60 o                         
  -1  12   2        405.08        361.89         8.83 o                         
   0  12   2         38.65         42.68         3.33 o                         
   1  12   2          6.80         62.13         5.12 o                         
   2  12   2         38.07         39.76         2.92 o                         
   3  12   2         41.72         45.74         3.26 o                         
  -1  13   2         97.41        111.10        11.24 o                         
   0  13   2          4.65          7.76         3.37 o                         
  -3 -13   3         80.08         83.28         3.53 o                         
  -2 -13   3          0.63          6.00         2.40 o                         
  -1 -13   3        254.50        225.09         5.79 o                         
   0 -13   3         12.14         12.11         2.55 o                         
   1 -13   3         16.32         43.12         3.08 o                         
   2 -13   3         57.83         54.84         3.71 o                         
   3 -13   3         79.72         95.81         4.89 o                         
   4 -13   3        134.95        125.32        15.67 o                         
  -5 -12   3        146.85        174.62         5.33 o                         
  -4 -12   3          2.48          7.69         2.16 o                         
  -3 -12   3        222.95        204.16         4.48 o                         
  -2 -12   3          5.74          4.02         1.78 o                         
  -1 -12   3         98.96        114.90         4.05 o                         
   0 -12   3         52.10         69.79         3.71 o                         
   1 -12   3        108.90        133.55         4.43 o                         
   2 -12   3         32.33         43.51         3.26 o                         
   3 -12   3         21.49         20.51         2.37 o                         
   4 -12   3         21.47         48.22         4.22 o                         
   5 -12   3          0.18          2.49         2.60 o                         
  -6 -11   3         16.98         18.41         2.55 o                         
  -5 -11   3        163.60        192.70         4.58 o                         
  -4 -11   3          0.25          3.63         1.73 o                         
  -3 -11   3         43.60         43.38         2.45 o                         
  -2 -11   3         10.28         17.17         1.98 o                         
  -1 -11   3         82.71         72.58         3.37 o                         
   0 -11   3          5.79         14.24         1.91 o                         
   1 -11   3         19.71         34.78         2.50 o                         
   2 -11   3         25.00         22.26         2.22 o                         
   3 -11   3          2.28         -0.37         1.74 o                         
   4 -11   3          2.58          6.72         2.50 o                         
   5 -11   3         82.93         96.07         5.15 o                         
   6 -11   3          5.70         18.68         3.58 o                         
  -7 -10   3        172.51        163.47         6.47 o                         
  -6 -10   3         32.73         33.81         2.52 o                         
  -5 -10   3          3.53         45.96         2.51 o                         
  -4 -10   3         51.32         70.17         3.01 o                         
  -3 -10   3         37.97         34.73         2.10 o                         
  -2 -10   3         13.72         13.63         1.99 o                         
  -1 -10   3         28.14         30.77         2.16 o                         
   0 -10   3         79.83         81.81         3.41 o                         
   1 -10   3         17.30         21.33         2.08 o                         
   2 -10   3        160.23        155.76         4.37 o                         
   3 -10   3        107.35        102.28         4.20 o                         
   4 -10   3        103.84         92.16         4.04 o                         
   5 -10   3        326.35        290.54         6.31 o                         
   6 -10   3          1.00          9.32         2.83 o                         
   7 -10   3         67.50         54.88         4.70 o                         
  -8  -9   3          8.61          8.10         2.22 o                         
  -7  -9   3         11.88          9.01         1.85 o                         
  -6  -9   3        208.99        238.06         4.60 o                         
  -5  -9   3          1.32         -0.27         1.38 o                         
  -4  -9   3          3.33         15.20         2.61 o                         
  -3  -9   3          9.26          6.85         1.27 o                         
  -2  -9   3        257.74        218.27         3.51 o                         
  -1  -9   3         21.71         39.78         1.86 o                         
   0  -9   3        328.67        322.20         4.23 o                         
   1  -9   3        210.33        177.43         3.32 o                         
   2  -9   3        154.88        120.91         3.30 o                         
   3  -9   3        644.51        555.06         7.67 o                         
   4  -9   3         29.50         37.88         2.64 o                         
   5  -9   3         78.38         88.21         3.78 o                         
   6  -9   3         48.57         54.92         3.83 o                         
   7  -9   3          6.78          6.75         2.52 o                         
   8  -9   3         21.01         18.75         2.33 o                         
  -8  -8   3         70.12         61.51         3.89 o                         
  -7  -8   3         12.80         18.90         1.81 o                         
  -6  -8   3        211.94        192.25         3.69 o                         
  -5  -8   3          5.93         16.45         1.63 o                         
  -4  -8   3          2.03          5.82         1.06 o                         
  -3  -8   3        125.38        130.24         2.31 o                         
  -2  -8   3        159.09        151.62         2.67 o                         
  -1  -8   3        472.54        604.41         8.68 o                         
   0  -8   3        295.67        342.60         4.66 o                         
   1  -8   3       1316.21       1292.13        12.11 o                         
   2  -8   3          7.44         13.02         1.80 o                         
   3  -8   3        304.87        277.45         4.20 o                         
   4  -8   3        165.18        150.80         3.56 o                         
   5  -8   3         14.87         23.58         2.29 o                         
   6  -8   3        295.12        267.48         5.82 o                         
   7  -8   3         13.59         18.51         2.49 o                         
   8  -8   3         61.15         54.94         2.88 o                         
   9  -8   3         47.08         74.00        12.96 o                         
  -9  -7   3         65.00         85.20         6.73 o                         
  -8  -7   3        108.72        131.49         7.93 o                         
  -7  -7   3          0.78          1.40         1.56 o                         
  -6  -7   3         35.73         39.55         2.12 o                         
  -5  -7   3        142.82        126.26         2.62 o                         
  -4  -7   3        142.38        136.09         2.44 o                         
  -3  -7   3       1333.46       1235.93        10.93 o                         
  -2  -7   3        649.02        638.24         6.27 o                         
  -1  -7   3       1973.07       1867.81        16.45 o                         
   0  -7   3         34.78         25.43         1.38 o                         
   1  -7   3        496.35        598.10        11.12 o                         
   2  -7   3        624.45        590.30         6.43 o                         
   3  -7   3         19.65         30.75         1.70 o                         
   4  -7   3         33.58         35.92         1.92 o                         
   5  -7   3         34.06        129.02         3.46 o                         
   6  -7   3        121.24        140.63         4.05 o                         
   7  -7   3         17.39         16.50         2.04 o                         
   8  -7   3         15.54         18.75         1.80 o                         
   9  -7   3         34.11         36.05         2.54 o                         
  -9  -6   3          0.98          2.02         2.78 o                         
  -8  -6   3          6.73          6.45         2.55 o                         
  -7  -6   3         38.97         44.44         3.69 o                         
  -6  -6   3         76.41        165.48         5.27 o                         
  -5  -6   3       1070.18        981.40         9.55 o                         
  -4  -6   3          2.67          2.30         0.85 o                         
  -3  -6   3        839.00        738.69         6.86 o                         
  -2  -6   3        257.53        236.80         2.85 o                         
  -1  -6   3        583.23        554.54         5.52 o                         
   0  -6   3        505.16        549.40         5.83 o                         
   1  -6   3        698.31        808.71         7.53 o                         
   2  -6   3        742.96        737.51         7.46 o                         
   3  -6   3          0.39          1.46         0.99 o                         
   4  -6   3        262.49        240.84         3.74 o                         
   5  -6   3         23.57         24.68         1.69 o                         
   6  -6   3          0.99          8.01         1.42 o                         
   7  -6   3        202.74        197.46         4.01 o                         
   8  -6   3         13.12         13.89         1.83 o                         
   9  -6   3         47.72         46.81         2.83 o                         
 -10  -5   3          2.03          3.64         3.10 o                         
  -9  -5   3         49.09         55.49         5.88 o                         
  -8  -5   3          4.22         10.19         2.43 o                         
  -7  -5   3         46.86         52.93         3.34 o                         
  -6  -5   3        743.57        696.16         8.13 o                         
  -5  -5   3       1014.04       1033.98        10.79 o                         
  -4  -5   3         18.16         12.65         1.01 o                         
  -3  -5   3         85.43        115.57         1.63 o                         
  -2  -5   3       2278.63       2215.38        17.03 o                         
  -1  -5   3         64.90         71.12         2.03 o                         
   0  -5   3       1465.39       1501.43        13.12 o                         
   1  -5   3        622.11        647.35         6.25 o                         
   2  -5   3       2821.32       2677.50        24.04 o                         
   3  -5   3        145.79        180.73         2.83 o                         
   4  -5   3          7.25         28.53         1.61 o                         
   5  -5   3        461.12        504.72         6.00 o                         
   6  -5   3        366.20        174.23        10.30 o                         
   7  -5   3        391.51        336.76         4.68 o                         
   8  -5   3        156.20        136.32         3.57 o                         
   9  -5   3         18.73         21.83         1.90 o                         
  10  -5   3         52.85         62.80         3.62 o                         
 -10  -4   3         19.10         19.64         4.05 o                         
  -9  -4   3        120.49        105.98         6.43 o                         
  -8  -4   3         57.19         78.89         5.21 o                         
  -7  -4   3         45.17         65.04         3.26 o                         
  -6  -4   3        161.44        172.98         4.59 o                         
  -5  -4   3       1253.86       1207.58        11.24 o                         
  -4  -4   3        231.74        199.46         5.65 o                         
  -3  -4   3         16.14         46.02         1.13 o                         
  -2  -4   3       2252.07       2146.79        16.37 o                         
  -1  -4   3        127.22        157.02         1.85 o                         
   0  -4   3       1060.23       1121.06         9.57 o                         
   1  -4   3         78.71         63.06         1.32 o                         
   2  -4   3        250.43        233.19         3.05 o                         
   3  -4   3         29.68         18.43         1.10 o                         
   4  -4   3        210.51        247.30         3.18 o                         
   5  -4   3        627.31        644.94         6.88 o                         
   6  -4   3        214.99        191.68         4.37 o                         
   7  -4   3         73.63         78.95         2.61 o                         
   8  -4   3         10.97         11.81         1.55 o                         
   9  -4   3          5.18          5.28         1.43 o                         
  10  -4   3         91.90         97.85         3.98 o                         
 -10  -3   3          4.95          8.69         3.38 o                         
  -9  -3   3         56.89         64.83         5.52 o                         
  -8  -3   3         53.55         53.58         4.03 o                         
  -7  -3   3        247.52        224.03         4.72 o                         
  -6  -3   3        356.16        326.31         8.30 o                         
  -5  -3   3        746.84        887.72         9.64 o                         
  -4  -3   3         13.10         19.38         1.05 o                         
  -3  -3   3         69.28         56.64         1.66 o                         
  -2  -3   3          1.39          3.56         0.51 o                         
  -1  -3   3        692.09        608.26         5.19 o                         
   0  -3   3        283.88        296.86         2.73 o                         
   1  -3   3        849.81        786.66         6.66 o                         
   2  -3   3          0.86          2.47         0.66 o                         
   3  -3   3       1994.18       1920.89        16.36 o                         
   4  -3   3          0.45          4.12         0.75 o                         
   5  -3   3         64.93         70.44         1.57 o                         
   6  -3   3         20.64         30.55         1.38 o                         
   7  -3   3          6.84         25.57         1.42 o                         
   8  -3   3        105.29         91.48         3.24 o                         
   9  -3   3         75.52         96.16         3.24 o                         
  10  -3   3        157.60        152.17         4.09 o                         
 -10  -2   3        122.21        131.68         8.42 o                         
  -9  -2   3         41.25         61.33         5.27 o                         
  -8  -2   3        230.61        217.53         6.77 o                         
  -7  -2   3         53.17         44.63         2.53 o                         
  -6  -2   3         49.18         76.79         2.84 o                         
  -5  -2   3        826.69        952.49        36.97 o                         
  -4  -2   3        540.47        552.05        15.40 o                         
  -3  -2   3        871.19        799.83         7.59 o                         
  -2  -2   3        297.12        329.83         3.66 o                         
  -1  -2   3      23846.43      22710.77       751.95 o                         
   0  -2   3          0.37          0.83         0.47 o                         
   1  -2   3       2162.51       2083.05        17.77 o                         
   2  -2   3        590.82        572.98         5.44 o                         
   3  -2   3         14.20         68.54         1.31 o                         
   4  -2   3        525.19        495.69         5.65 o                         
   5  -2   3        318.30        371.83         6.86 o                         
   6  -2   3        567.97        472.32         7.48 o                         
   7  -2   3         36.77         46.77         1.66 o                         
   8  -2   3        255.93        238.86         4.04 o                         
   9  -2   3         90.71        106.49         3.11 o                         
  10  -2   3         82.12         99.60         6.31 o                         
 -10  -1   3        103.96        115.69        14.87 o                         
  -9  -1   3         49.43         61.62         4.66 o                         
  -8  -1   3         99.76         91.58         6.04 o                         
  -7  -1   3         44.95         67.99         3.33 o                         
  -6  -1   3        170.33        153.69         3.06 o                         
  -5  -1   3         59.87         24.98         2.13 o                         
  -4  -1   3        226.59        221.71         3.47 o                         
  -3  -1   3       9609.77       9043.40       379.85 o                         
  -2  -1   3         78.87         77.93         1.16 o                         
  -1  -1   3        183.20        345.69         7.10 o                         
   0  -1   3        426.67        441.21         3.59 o                         
   1  -1   3       4638.46       4593.85        36.29 o                         
   2  -1   3       2473.09       2353.93        18.01 o                         
   3  -1   3        757.03        729.34         6.03 o                         
   4  -1   3       1064.15       1000.93         7.82 o                         
   5  -1   3        117.19        114.32         1.71 o                         
   6  -1   3        589.60        459.30         5.42 o                         
   7  -1   3        262.36        250.82         3.63 o                         
   8  -1   3         35.64         42.30         1.94 o                         
   9  -1   3          5.09          9.57         1.39 o                         
  10  -1   3         28.94         41.05         2.53 o                         
 -10   0   3        149.39        153.11         5.28 o                         
  -9   0   3         44.08         55.25         3.19 o                         
  -8   0   3        145.81        134.55         3.17 o                         
  -7   0   3         15.11         26.74         1.57 o                         
  -6   0   3         72.51         16.78         1.27 o                         
  -5   0   3        968.74        942.24         9.21 o                         
  -4   0   3         10.50         24.75         1.08 o                         
  -3   0   3         60.20         71.99         1.20 o                         
  -2   0   3          6.95         29.91         0.82 o                         
  -1   0   3       2355.73       2488.84        20.39 o                         
   0   0   3       1780.54       1884.78        16.50 o                         
   1   0   3        475.29        539.62         7.94 o                         
   2   0   3       1268.42       1126.37         9.60 o                         
   3   0   3        508.91        463.26         3.99 o                         
   4   0   3       1078.89       1087.74         8.83 o                         
   5   0   3        508.87        529.90         4.72 o                         
   6   0   3         68.77          8.25         0.97 o                         
   7   0   3         45.63         58.53         1.92 o                         
   8   0   3          0.78          1.66         1.10 o                         
   9   0   3         63.99         75.60         2.34 o                         
  10   0   3         10.50         13.31         2.18 o                         
 -10   1   3          6.76         11.38         2.24 o                         
  -9   1   3         94.56        110.61         4.91 o                         
  -8   1   3         45.73         51.93         2.51 o                         
  -7   1   3        198.60        175.86         3.25 o                         
  -6   1   3        535.79        419.40         7.57 o                         
  -5   1   3        139.16        120.30         1.86 o                         
  -4   1   3        109.52        123.09         1.98 o                         
  -3   1   3        594.97        528.42         4.89 o                         
  -2   1   3       2576.33       2488.93        20.55 o                         
  -1   1   3       1670.31       1636.87        13.32 o                         
   0   1   3        843.30        928.79         8.21 o                         
   1   1   3        529.97        596.22        12.11 o                         
   2   1   3       3653.26       3577.88        30.14 o                         
   3   1   3          3.47          5.94         0.52 o                         
   4   1   3          1.49          4.10         0.58 o                         
   5   1   3       1729.44       1692.25        14.22 o                         
   6   1   3         48.34         22.47         1.30 o                         
   7   1   3        193.61        217.69         3.47 o                         
   8   1   3         85.88         92.75         2.43 o                         
   9   1   3         59.54         65.64         2.69 o                         
  10   1   3          0.67          2.03         1.73 o                         
 -10   2   3         98.45        101.48         3.75 o                         
  -9   2   3        196.05        182.86         4.65 o                         
  -8   2   3        470.44        448.19         6.86 o                         
  -7   2   3        119.95        111.72         2.65 o                         
  -6   2   3        108.49        127.40         3.50 o                         
  -5   2   3         21.05         24.08         1.29 o                         
  -4   2   3        628.39        567.82         6.07 o                         
  -3   2   3        537.82        518.33         5.33 o                         
  -2   2   3        485.11        453.55         4.68 o                         
  -1   2   3        190.37        190.76         2.90 o                         
   0   2   3        269.69        327.65         3.39 o                         
   1   2   3        870.59        835.86         7.35 o                         
   2   2   3        292.94        293.50         3.00 o                         
   3   2   3       2494.02       2437.49        18.84 o                         
   4   2   3        408.81        431.08         4.05 o                         
   5   2   3       1395.96       1359.19        12.11 o                         
   6   2   3        232.05        219.16         3.02 o                         
   7   2   3         55.15         71.80         2.47 o                         
   8   2   3         58.39         66.75         2.56 o                         
   9   2   3         82.63        102.90         2.96 o                         
  10   2   3          1.99          8.56         1.86 o                         
 -10   3   3        153.53        148.01         4.97 o                         
  -9   3   3          4.64         13.45         2.32 o                         
  -8   3   3         31.10         30.11         1.90 o                         
  -7   3   3        169.49        178.79         3.10 o                         
  -6   3   3         22.41         40.64         2.24 o                         
  -5   3   3        155.57        176.15         4.29 o                         
  -4   3   3        152.86        123.19         2.16 o                         
  -3   3   3        287.46        261.79         3.19 o                         
  -2   3   3        770.37        775.45         7.38 o                         
  -1   3   3       1276.54       1364.63        16.67 o                         
   0   3   3         36.69         53.69         1.25 o                         
   1   3   3       2101.73       2112.88        17.75 o                         
   2   3   3        502.79        541.97         4.98 o                         
   3   3   3        680.93        679.80         5.75 o                         
   4   3   3        744.28        813.72        11.59 o                         
   5   3   3        527.47        518.05         5.59 o                         
   6   3   3         97.17         96.42         2.13 o                         
   7   3   3          0.23          1.79         1.04 o                         
   8   3   3          3.50          3.36         1.29 o                         
   9   3   3         23.08         33.54         2.26 o                         
  10   3   3          2.26          5.19         2.12 o                         
 -10   4   3         62.21         59.35         4.42 o                         
  -9   4   3         66.03         59.96         3.84 o                         
  -8   4   3          9.11         13.99         2.00 o                         
  -7   4   3          6.00          5.64         1.35 o                         
  -6   4   3        514.15        479.40         5.64 o                         
  -5   4   3         48.43         49.06         1.80 o                         
  -4   4   3        614.71        543.33         6.42 o                         
  -3   4   3        635.94        603.02         6.39 o                         
  -2   4   3        160.08        176.02         2.65 o                         
  -1   4   3         78.96         83.46         4.32 o                         
   0   4   3       1079.09       1553.43        13.85 o                         
   1   4   3        455.01        510.96         4.94 o                         
   2   4   3         48.92         55.02         1.28 o                         
   3   4   3        916.10        882.62         7.35 o                         
   4   4   3         70.49         85.71         4.88 o                         
   5   4   3        401.63        417.59         4.84 o                         
   6   4   3         96.50         91.69         2.69 o                         
   7   4   3         10.49         14.33         1.55 o                         
   8   4   3         12.74         26.47         2.44 o                         
   9   4   3        156.03        171.57         5.24 o                         
  10   4   3         18.71         14.29        11.52 o                         
  -9   5   3         11.25         26.43         2.63 o                         
  -8   5   3         27.11         30.83         2.29 o                         
  -7   5   3        149.29        134.89         3.35 o                         
  -6   5   3        794.88        805.90         9.71 o                         
  -5   5   3         13.76         12.91         1.34 o                         
  -4   5   3        104.41         98.32         2.16 o                         
  -3   5   3       1489.43       1353.77        13.51 o                         
  -2   5   3        405.06        358.61         4.41 o                         
  -1   5   3         86.69        127.99         3.87 o                         
   0   5   3        304.82        306.33         3.70 o                         
   1   5   3        777.26        741.77         6.91 o                         
   2   5   3        430.14        375.70         3.86 o                         
   3   5   3        269.68        238.48         2.76 o                         
   4   5   3          2.77          7.89         0.89 o                         
   5   5   3        407.49        389.00         4.48 o                         
   6   5   3        128.71        171.43         3.30 o                         
   7   5   3         39.71         45.15         2.20 o                         
   8   5   3          3.26          5.35         2.64 o                         
   9   5   3        295.34        284.30         6.86 o                         
  -9   6   3         34.53         36.75         3.28 o                         
  -8   6   3          6.04          6.67         1.73 o                         
  -7   6   3        160.78        158.78         4.46 o                         
  -6   6   3         13.90         29.46         7.60 o                         
  -5   6   3       1200.93       1183.87        12.63 o                         
  -4   6   3       1353.86       1330.59        12.83 o                         
  -3   6   3        180.11        221.81         3.52 o                         
  -2   6   3       1258.21       1091.48        10.59 o                         
  -1   6   3         84.49         89.63         2.04 o                         
   0   6   3        870.37        848.22         8.42 o                         
   1   6   3        145.49        122.08         2.16 o                         
   2   6   3         19.08         37.14         1.44 o                         
   3   6   3        262.31        282.49         3.39 o                         
   4   6   3        163.78        145.02         2.40 o                         
   5   6   3        341.54        289.49         3.51 o                         
   6   6   3         39.74        158.28         6.52 o                         
   7   6   3        266.27        254.42         4.60 o                         
   8   6   3         23.54         35.07         2.56 o                         
   9   6   3        129.09        122.19         4.83 o                         
  -9   7   3         60.27         59.65         3.87 o                         
  -8   7   3          0.56          0.55         1.61 o                         
  -7   7   3        252.05        257.09         5.91 o                         
  -6   7   3        462.43        530.92         9.23 o                         
  -5   7   3        172.67        161.07         3.94 o                         
  -4   7   3        370.12        359.89         5.88 o                         
  -3   7   3        255.52        233.62         4.05 o                         
  -2   7   3        297.55        283.73         4.24 o                         
  -1   7   3         12.85         22.92         1.47 o                         
   0   7   3         62.54         84.32         2.26 o                         
   1   7   3        137.34        123.67         2.46 o                         
   2   7   3         76.14         80.19         2.47 o                         
   3   7   3         61.93         71.06         2.04 o                         
   4   7   3         50.08         70.05         2.02 o                         
   5   7   3        384.75        383.05         4.88 o                         
   6   7   3         77.39         89.05         2.96 o                         
   7   7   3         73.40         75.89         3.12 o                         
   8   7   3        109.06         92.95         3.93 o                         
  -8   8   3          1.93          1.84         2.46 o                         
  -7   8   3          4.16          5.64         2.12 o                         
  -6   8   3        118.23        126.79         4.34 o                         
  -5   8   3         18.22         14.96         1.74 o                         
  -4   8   3         26.38         44.81         4.55 o                         
  -3   8   3        805.25        721.92         8.90 o                         
  -2   8   3        101.14        104.95         2.95 o                         
  -1   8   3        220.80        230.88         3.92 o                         
   0   8   3        222.71        222.33         3.55 o                         
   1   8   3          3.31         35.50         1.94 o                         
   2   8   3         53.72         58.37         2.27 o                         
   3   8   3        364.01        333.55         4.70 o                         
   4   8   3        124.25        137.79         3.00 o                         
   5   8   3         74.46        101.79         3.38 o                         
   6   8   3         96.02        106.52         3.69 o                         
   7   8   3          1.80          5.64         1.71 o                         
   8   8   3         91.72        107.43         3.94 o                         
  -7   9   3         10.94         16.24         2.70 o                         
  -6   9   3        104.75        127.13         5.52 o                         
  -5   9   3        264.39        261.28         5.15 o                         
  -4   9   3         94.35         99.06         3.96 o                         
  -3   9   3         56.02         64.69         3.50 o                         
  -2   9   3          3.80          6.68         1.80 o                         
  -1   9   3        136.03        361.04         9.02 o                         
   0   9   3         20.50         26.31         1.84 o                         
   1   9   3       1323.69       1263.45        14.41 o                         
   2   9   3        172.80        149.58         3.36 o                         
   3   9   3        213.24        200.27         3.81 o                         
   4   9   3        191.32        184.10         3.87 o                         
   5   9   3         36.38         38.56         2.21 o                         
   6   9   3         59.83         70.10         3.63 o                         
   7   9   3          5.00          8.51         1.80 o                         
  -6  10   3         57.53         65.36         5.39 o                         
  -5  10   3        155.52        159.70         4.59 o                         
  -4  10   3          7.53          5.31         2.13 o                         
  -3  10   3          8.43         19.31         3.04 o                         
  -2  10   3         13.04         11.85         1.99 o                         
  -1  10   3        764.47        874.62        11.43 o                         
   0  10   3        296.96        302.47         6.10 o                         
   1  10   3        713.26        804.82         9.96 o                         
   2  10   3        419.29        361.24         5.60 o                         
   3  10   3         80.59         70.65         2.78 o                         
   4  10   3         41.87         37.65         2.53 o                         
   5  10   3         28.87         32.03         2.29 o                         
   6  10   3          4.59         17.37         2.99 o                         
  -5  11   3         14.91         17.38         2.59 o                         
  -4  11   3         56.94         47.69         4.11 o                         
  -3  11   3         63.29         72.65         4.37 o                         
  -2  11   3        267.52        266.04         7.26 o                         
  -1  11   3         85.79         83.57         4.36 o                         
   0  11   3        325.30        308.50         6.25 o                         
   1  11   3         20.73         27.33         2.89 o                         
   2  11   3         77.89         79.61         3.49 o                         
   3  11   3        215.02        185.25         4.35 o                         
   4  11   3         34.77         34.97         2.59 o                         
   5  11   3         64.83         75.13         3.52 o                         
  -3  12   3         18.21         25.69         3.79 o                         
  -2  12   3         98.93         95.58         5.68 o                         
  -1  12   3          3.29          7.59         2.66 o                         
   0  12   3        115.63        148.96         6.33 o                         
   1  12   3         68.11         62.98         3.92 o                         
   2  12   3          7.63          7.72         2.52 o                         
   3  12   3        211.92        183.79         5.34 o                         
  -3 -13   4          0.10          0.73         2.18 o                         
  -2 -13   4        181.27        171.99         4.73 o                         
  -1 -13   4          1.57          3.74         2.14 o                         
   0 -13   4        479.87        462.40        10.38 o                         
   1 -13   4          9.22          7.74         2.70 o                         
   2 -13   4        109.12         95.44         4.30 o                         
   3 -13   4         70.15         64.28         3.54 o                         
   4 -13   4         79.70         78.91         4.72 o                         
  -5 -12   4          5.18          4.36         2.13 o                         
  -4 -12   4        187.96        182.69         5.41 o                         
  -3 -12   4          4.06          5.69         2.01 o                         
  -2 -12   4        105.60        110.77         3.57 o                         
  -1 -12   4         14.82         42.93         2.71 o                         
   0 -12   4         81.02         91.28         4.13 o                         
   1 -12   4        233.85        224.35         4.89 o                         
   2 -12   4          0.81          3.34         2.28 o                         
   3 -12   4         64.80         67.95         3.82 o                         
   4 -12   4          6.05          8.36         2.73 o                         
   5 -12   4        109.99        134.73         5.00 o                         
  -6 -11   4        109.17        119.53         6.67 o                         
  -5 -11   4          6.92         29.28         2.38 o                         
  -4 -11   4         46.74         55.59         3.31 o                         
  -3 -11   4         36.77         36.79         2.20 o                         
  -2 -11   4          2.25         -0.04         1.60 o                         
  -1 -11   4        235.95        231.66         5.04 o                         
   0 -11   4         27.13         20.72         2.14 o                         
   1 -11   4         82.21        130.45         4.27 o                         
   2 -11   4        118.63        117.63         4.25 o                         
   3 -11   4        149.82        138.98         4.20 o                         
   4 -11   4         91.30        129.83         5.54 o                         
   5 -11   4         27.32         38.15         3.79 o                         
   6 -11   4         87.88         81.19         4.42 o                         
  -7 -10   4         17.28         21.32         2.48 o                         
  -6 -10   4        190.22        182.82         5.57 o                         
  -5 -10   4          1.46         58.65         4.10 o                         
  -4 -10   4         12.09         16.20         1.96 o                         
  -3 -10   4        196.24        177.31         3.61 o                         
  -2 -10   4         49.22         46.77         2.53 o                         
  -1 -10   4         42.47         52.44         2.48 o                         
   0 -10   4         31.49         48.36         2.77 o                         
   1 -10   4        164.19        157.46         3.92 o                         
   2 -10   4         94.33        101.16         3.32 o                         
   3 -10   4        141.09        113.61         3.61 o                         
   4 -10   4         82.87        117.51         4.96 o                         
   5 -10   4         10.08         12.89         2.65 o                         
   6 -10   4         64.53         66.22         3.76 o                         
   7 -10   4          0.40         -0.14         2.70 o                         
  -8  -9   4         99.85         92.23         5.43 o                         
  -7  -9   4         34.17         32.76         2.88 o                         
  -6  -9   4         65.92         76.56         3.87 o                         
  -5  -9   4          6.19         22.93         1.94 o                         
  -4  -9   4        204.39        175.97         3.55 o                         
  -3  -9   4        120.41        114.55         2.82 o                         
  -2  -9   4         36.76         55.64         2.05 o                         
  -1  -9   4        133.62        117.85         2.54 o                         
   0  -9   4        207.89        207.91         3.37 o                         
   1  -9   4         45.80         51.83         2.13 o                         
   2  -9   4        493.59        449.94         5.64 o                         
   3  -9   4          2.15          6.97         1.59 o                         
   4  -9   4        208.79        237.52         5.32 o                         
   5  -9   4        375.69        331.76         6.54 o                         
   6  -9   4        144.66        184.94         7.34 o                         
   7  -9   4         15.46         14.25         2.64 o                         
   8  -9   4         11.90         14.11         2.06 o                         
  -8  -8   4         20.94         39.80         4.46 o                         
  -7  -8   4         80.11         82.92         3.52 o                         
  -6  -8   4         23.73         36.80         2.67 o                         
  -5  -8   4        104.00        102.96         4.11 o                         
  -4  -8   4         91.85        107.34         3.34 o                         
  -3  -8   4        294.59        264.99         3.69 o                         
  -2  -8   4        243.26        243.45         3.46 o                         
  -1  -8   4        140.84        194.01         3.08 o                         
   0  -8   4        203.28        226.88         3.43 o                         
   1  -8   4        251.41        282.40         3.86 o                         
   2  -8   4        370.01        311.26         4.43 o                         
   3  -8   4        529.60        457.89         6.07 o                         
   4  -8   4        514.85        434.01         6.24 o                         
   5  -8   4        362.42        350.21         5.91 o                         
   6  -8   4          0.01         11.11         1.82 o                         
   7  -8   4        147.34        145.46         4.47 o                         
   8  -8   4          5.14          6.23         1.81 o                         
  -9  -7   4        184.97        193.01         8.43 o                         
  -8  -7   4         54.65         64.63         5.19 o                         
  -7  -7   4         69.95         61.60         2.95 o                         
  -6  -7   4        217.49        202.04         4.16 o                         
  -5  -7   4        346.43        389.03         5.05 o                         
  -4  -7   4         35.55         36.26         1.85 o                         
  -3  -7   4          2.57          8.79         1.23 o                         
  -2  -7   4        222.98        183.31         2.75 o                         
  -1  -7   4         20.82         77.40         7.83 o                         
   0  -7   4          1.97          0.03         0.79 o                         
   1  -7   4       1269.85       1214.71        10.93 o                         
   2  -7   4        581.62        592.68         6.80 o                         
   3  -7   4        370.60        313.12         4.36 o                         
   4  -7   4         13.34         21.84         1.69 o                         
   5  -7   4        317.49        308.93         4.90 o                         
   6  -7   4        727.85        625.51         9.54 o                         
   7  -7   4         70.35         82.43         3.08 o                         
   8  -7   4         69.29         71.47         3.15 o                         
   9  -7   4          1.73          4.02         1.95 o                         
  -9  -6   4        120.52        142.52         9.27 o                         
  -8  -6   4         18.90         26.60         3.95 o                         
  -7  -6   4         43.38         42.37         3.87 o                         
  -6  -6   4        159.75        150.58         3.14 o                         
  -5  -6   4         24.19         28.03         1.50 o                         
  -4  -6   4         56.19         53.35         2.21 o                         
  -3  -6   4        768.37        743.34         6.73 o                         
  -2  -6   4        868.07        889.51         7.77 o                         
  -1  -6   4        343.67        411.39        11.24 o                         
   0  -6   4         13.64         31.35         1.27 o                         
   1  -6   4       2312.32       2247.48        18.82 o                         
   2  -6   4         31.62         38.58         1.45 o                         
   3  -6   4        133.35        101.93         2.35 o                         
   4  -6   4        745.98        693.91         7.84 o                         
   5  -6   4        211.79        279.85         4.11 o                         
   6  -6   4       1659.69       1542.29        15.81 o                         
   7  -6   4         11.03         13.44         1.70 o                         
   8  -6   4         84.23         99.27         3.15 o                         
   9  -6   4         24.64         36.60         2.81 o                         
 -10  -5   4         32.73         50.06         5.71 o                         
  -9  -5   4          5.18          0.15         2.82 o                         
  -8  -5   4         89.93         83.62         4.66 o                         
  -7  -5   4        269.22        272.86         6.48 o                         
  -6  -5   4       1270.58       1177.14        11.73 o                         
  -5  -5   4        327.73        421.90         5.33 o                         
  -4  -5   4        841.59        842.86         7.53 o                         
  -3  -5   4        594.99        559.75         4.97 o                         
  -2  -5   4        151.65        250.89         4.60 o                         
  -1  -5   4        648.45        561.83         5.45 o                         
   0  -5   4        260.08        254.39         3.02 o                         
   1  -5   4        407.18        396.99         3.96 o                         
   2  -5   4       1017.99       1008.29         9.30 o                         
   3  -5   4        532.24        465.91         5.02 o                         
   4  -5   4       2137.66       2101.88        18.29 o                         
   5  -5   4         24.97         24.24         1.41 o                         
   6  -5   4       1299.56       1244.81        11.77 o                         
   7  -5   4          0.86          2.35         1.21 o                         
   8  -5   4          1.25          1.31         1.19 o                         
   9  -5   4          5.47         14.14         1.71 o                         
  10  -5   4         17.86         25.13         2.66 o                         
 -10  -4   4         53.12         57.14         6.15 o                         
  -9  -4   4          1.58         -2.50         3.21 o                         
  -8  -4   4        389.12        369.94        14.62 o                         
  -7  -4   4        152.66        156.59         4.26 o                         
  -6  -4   4        398.25        402.37         5.85 o                         
  -5  -4   4        406.26        437.74         5.42 o                         
  -4  -4   4        315.72        369.80         5.15 o                         
  -3  -4   4        512.72        602.69         5.16 o                         
  -2  -4   4       1195.48       1176.67         9.57 o                         
  -1  -4   4       1824.23       1872.31        14.42 o                         
   0  -4   4        885.96        907.09         7.22 o                         
   1  -4   4        960.70        977.04         8.75 o                         
   2  -4   4       2406.54       2372.09        20.05 o                         
   3  -4   4        651.91        639.24         6.44 o                         
   4  -4   4        858.60        786.31         7.28 o                         
   5  -4   4         27.01         63.48         1.74 o                         
   6  -4   4        152.79        141.06         2.43 o                         
   7  -4   4         60.78         51.87         2.49 o                         
   8  -4   4         40.87         60.36         2.47 o                         
   9  -4   4         96.34         94.72         2.67 o                         
  10  -4   4          0.05          5.49         2.33 o                         
 -10  -3   4         34.08         45.49         5.06 o                         
  -9  -3   4        102.25        117.90         6.14 o                         
  -8  -3   4         81.21         98.32         7.25 o                         
  -7  -3   4        305.40        295.56         5.45 o                         
  -6  -3   4          5.07          1.06         1.45 o                         
  -5  -3   4         24.32         28.36         1.53 o                         
  -4  -3   4        720.22        675.79         7.15 o                         
  -3  -3   4       1362.55       1250.09        10.15 o                         
  -2  -3   4       4455.31       4462.18        31.63 o                         
  -1  -3   4       1793.50       1930.92        15.62 o                         
   0  -3   4        503.49        478.02         4.11 o                         
   1  -3   4       4281.27       4277.83        34.13 o                         
   2  -3   4       1083.88       1045.76         9.28 o                         
   3  -3   4          4.52          9.11         0.87 o                         
   4  -3   4          3.85          9.93         0.89 o                         
   5  -3   4        240.99        262.32         4.26 o                         
   6  -3   4         53.23          6.16         0.98 o                         
   7  -3   4       1090.01       1013.97         9.96 o                         
   8  -3   4        369.52        366.91         4.92 o                         
   9  -3   4        170.82        165.35         4.25 o                         
  10  -3   4        103.37        102.47         3.99 o                         
 -10  -2   4         24.05         45.31         4.67 o                         
  -9  -2   4        443.49        391.82        11.21 o                         
  -8  -2   4          0.08         -1.09         1.85 o                         
  -7  -2   4        222.24        226.05         4.72 o                         
  -6  -2   4        642.77        601.98         8.43 o                         
  -5  -2   4       1059.68       1015.79        10.83 o                         
  -4  -2   4       2146.82       2076.22        18.98 o                         
  -3  -2   4        246.49        308.48         3.08 o                         
  -2  -2   4       2871.13       2702.58        18.98 o                         
  -1  -2   4        378.90        371.36         3.06 o                         
   0  -2   4       1133.12       1187.71         8.96 o                         
   1  -2   4         45.29         54.30         1.11 o                         
   2  -2   4          2.65          3.89         0.64 o                         
   3  -2   4       1007.70        912.56         8.47 o                         
   4  -2   4          8.71         10.79         0.88 o                         
   5  -2   4       1267.34       1323.07        10.83 o                         
   6  -2   4        187.28        155.26         2.30 o                         
   7  -2   4        605.90        568.66         6.53 o                         
   8  -2   4        713.98        665.75         8.35 o                         
   9  -2   4        185.89        198.95         4.36 o                         
  10  -2   4         41.09         46.94         2.65 o                         
 -10  -1   4          8.41         20.05         4.55 o                         
  -9  -1   4        181.62        176.98         7.81 o                         
  -8  -1   4         44.45         50.67         2.53 o                         
  -7  -1   4         37.81         51.21         2.15 o                         
  -6  -1   4        861.99        807.66         9.77 o                         
  -5  -1   4         67.93         68.95         1.92 o                         
  -4  -1   4        946.60        952.49         9.43 o                         
  -3  -1   4         30.11         37.15         0.97 o                         
  -2  -1   4       2881.96       2807.47        20.45 o                         
  -1  -1   4        370.42        412.24         5.67 o                         
   0  -1   4        263.30        259.35         2.47 o                         
   1  -1   4        876.04        754.31         6.31 o                         
   2  -1   4         84.63         77.11         1.34 o                         
   3  -1   4         97.34         69.01         1.28 o                         
   4  -1   4        692.01        728.76         8.06 o                         
   5  -1   4        562.53        589.40         6.37 o                         
   6  -1   4        196.03        208.13         2.59 o                         
   7  -1   4        145.66        129.96         2.36 o                         
   8  -1   4        807.89        783.06         8.99 o                         
   9  -1   4         26.53         36.50         1.98 o                         
  10  -1   4         27.11         40.36         2.60 o                         
 -10   0   4          0.67          6.35         1.86 o                         
  -9   0   4         32.55         39.15         2.46 o                         
  -8   0   4        290.21        284.09         6.41 o                         
  -7   0   4          8.38          7.78         1.05 o                         
  -6   0   4        316.60        306.52         4.14 o                         
  -5   0   4        597.90        621.63         6.55 o                         
  -4   0   4        796.41        831.65         7.80 o                         
  -3   0   4        208.81        168.85         2.17 o                         
  -2   0   4         65.04         42.24         1.04 o                         
  -1   0   4         21.62         18.45         1.55 o                         
   0   0   4       1787.97       1973.53        16.89 o                         
   1   0   4        544.07        548.86         5.03 o                         
   2   0   4         30.48         39.33         1.12 o                         
   3   0   4         66.42         45.25         1.19 o                         
   4   0   4       2113.31       2194.27        16.76 o                         
   5   0   4         20.87         22.01         1.01 o                         
   6   0   4       1052.72       1014.71        10.49 o                         
   7   0   4        275.04        279.11         3.82 o                         
   8   0   4        869.03        883.12         9.90 o                         
   9   0   4        172.33        163.84         3.53 o                         
  10   0   4          1.65          0.26         1.68 o                         
 -10   1   4         98.94        126.49         4.48 o                         
  -9   1   4         33.48         48.16         2.70 o                         
  -8   1   4        432.82        403.45         6.42 o                         
  -7   1   4        481.97        439.05         5.83 o                         
  -6   1   4        157.36        169.57         2.88 o                         
  -5   1   4        488.55        558.44        11.73 o                         
  -4   1   4          1.27         34.51         1.10 o                         
  -3   1   4          4.53          3.13         0.64 o                         
  -2   1   4          7.81         18.28         0.88 o                         
  -1   1   4       2728.29       2699.75        24.45 o                         
   0   1   4       1779.37       1774.22        15.81 o                         
   1   1   4        535.14        734.67        14.05 o                         
   2   1   4       2008.65       1920.42        16.13 o                         
   3   1   4        605.69        581.13         5.52 o                         
   4   1   4       3572.76       3426.09        27.02 o                         
   5   1   4        282.64        285.75         3.22 o                         
   6   1   4        358.13        385.84         4.71 o                         
   7   1   4         94.05        114.48         2.61 o                         
   8   1   4        213.56        216.49         3.69 o                         
   9   1   4        195.48        186.52         4.10 o                         
  10   1   4         11.14         12.60         2.33 o                         
 -10   2   4        232.51        241.95         7.76 o                         
  -9   2   4        217.60        228.04         5.02 o                         
  -8   2   4         10.57         42.25         2.46 o                         
  -7   2   4        292.19        271.24         3.75 o                         
  -6   2   4         27.32         31.29         1.65 o                         
  -5   2   4        611.79        617.31         8.47 o                         
  -4   2   4         74.43         72.82         1.68 o                         
  -3   2   4       1485.79       1462.26        13.01 o                         
  -2   2   4        554.33        514.10         5.37 o                         
  -1   2   4        386.84        395.40         5.34 o                         
   0   2   4      13300.27      13634.05       190.67 o                         
   1   2   4        563.84        570.58         5.48 o                         
   2   2   4       2469.75       2408.79        20.13 o                         
   3   2   4         63.88         94.66         1.46 o                         
   4   2   4        862.18        794.79         7.17 o                         
   5   2   4        612.49        564.85         6.01 o                         
   6   2   4         38.12         57.99         1.95 o                         
   7   2   4          9.34         11.06         1.28 o                         
   8   2   4        114.96        127.59         3.13 o                         
   9   2   4        192.09        174.35         5.44 o                         
  10   2   4         93.79         91.02         8.38 o                         
 -10   3   4         44.56         51.66         3.32 o                         
  -9   3   4         87.46        105.03         4.47 o                         
  -8   3   4        133.16        140.46         3.38 o                         
  -7   3   4        594.71        547.43         7.44 o                         
  -6   3   4          0.38          2.32         1.00 o                         
  -5   3   4        227.07        225.83         3.35 o                         
  -4   3   4       1289.30       1244.75        12.28 o                         
  -3   3   4        215.28        231.55         3.10 o                         
  -2   3   4       1922.80       1787.50        15.90 o                         
  -1   3   4        512.87        690.13        13.53 o                         
   0   3   4       4976.09       5442.24        47.21 o                         
   1   3   4       1465.01       1644.11        14.51 o                         
   2   3   4       2026.03       1977.78        15.92 o                         
   3   3   4        180.98        148.40         1.98 o                         
   4   3   4        112.78        166.28         3.30 o                         
   5   3   4        768.47        756.82         7.30 o                         
   6   3   4        265.06        245.93         3.71 o                         
   7   3   4          4.47         12.20         1.39 o                         
   8   3   4        104.70        104.18         4.12 o                         
   9   3   4        340.66        322.05         6.30 o                         
  10   3   4         21.61         21.64         3.28 o                         
 -10   4   4          5.90         15.77         3.11 o                         
  -9   4   4          3.94          4.50         1.81 o                         
  -8   4   4         83.48         86.37         3.47 o                         
  -7   4   4         92.46        114.02         3.26 o                         
  -6   4   4          2.21          8.95         1.17 o                         
  -5   4   4        117.35        138.00         3.69 o                         
  -4   4   4        767.75        776.04         8.05 o                         
  -3   4   4         35.88         37.04         1.53 o                         
  -2   4   4        774.04        778.85         7.71 o                         
  -1   4   4       1192.24       1263.15        12.40 o                         
   0   4   4       1764.23       1855.66        15.95 o                         
   1   4   4        590.16        650.92         8.83 o                         
   2   4   4        495.13        450.88         4.57 o                         
   3   4   4         79.60         77.67         1.59 o                         
   4   4   4        474.25        508.41         5.70 o                         
   5   4   4        161.86        156.71         2.42 o                         
   6   4   4         58.25         71.44         2.41 o                         
   7   4   4          0.73          2.80         1.30 o                         
   8   4   4         11.12         19.24         2.41 o                         
   9   4   4          8.85          5.94         2.30 o                         
  -9   5   4         13.21         18.80         2.13 o                         
  -8   5   4         27.91         35.08         2.61 o                         
  -7   5   4          4.95          6.19         1.61 o                         
  -6   5   4        287.05        277.43         5.04 o                         
  -5   5   4        184.11        216.01         3.50 o                         
  -4   5   4        466.76        441.97         5.55 o                         
  -3   5   4        716.86        682.39         7.35 o                         
  -2   5   4        139.41        128.63         2.42 o                         
  -1   5   4        310.21        365.45         5.59 o                         
   0   5   4        248.08        251.86         3.20 o                         
   1   5   4        966.29        928.95         8.51 o                         
   2   5   4        167.87        187.28         2.55 o                         
   3   5   4         23.80         35.71         1.38 o                         
   4   5   4        317.93        308.86         3.89 o                         
   5   5   4        180.12        197.37         3.04 o                         
   6   5   4        123.06        161.49         3.32 o                         
   7   5   4         65.37         80.09         4.24 o                         
   8   5   4         35.69         33.03         2.33 o                         
   9   5   4        130.45        148.68        10.19 o                         
  -9   6   4          5.32          7.60         2.20 o                         
  -8   6   4        178.96        178.54         4.85 o                         
  -7   6   4          0.26          0.58         1.66 o                         
  -6   6   4        521.77        488.35         7.55 o                         
  -5   6   4         92.21         91.64         3.81 o                         
  -4   6   4         19.26         27.82         1.62 o                         
  -3   6   4       2830.62       2522.89        25.93 o                         
  -2   6   4        144.79        159.09         3.08 o                         
  -1   6   4        740.24        733.48         8.35 o                         
   0   6   4        341.48        363.92         4.35 o                         
   1   6   4        367.41        488.97         5.70 o                         
   2   6   4        444.71        408.03         4.43 o                         
   3   6   4        251.75        254.78         3.49 o                         
   4   6   4        152.62        181.85         4.06 o                         
   5   6   4         35.53         41.29         1.72 o                         
   6   6   4        236.61        247.51         4.44 o                         
   7   6   4        206.69        197.72         3.92 o                         
   8   6   4         99.37        109.14         3.83 o                         
  -8   7   4         17.23         22.99         2.47 o                         
  -7   7   4         56.67         65.73         3.66 o                         
  -6   7   4          7.56         19.47         2.23 o                         
  -5   7   4        420.06        403.78         7.71 o                         
  -4   7   4          4.23          7.66         1.52 o                         
  -3   7   4       2132.50       1932.56        18.57 o                         
  -2   7   4        311.28        304.55         4.62 o                         
  -1   7   4        257.46        259.65         4.05 o                         
   0   7   4        174.11        158.82         2.77 o                         
   1   7   4          4.48         19.93         1.87 o                         
   2   7   4         37.34         38.86         1.59 o                         
   3   7   4        201.40        185.97         3.07 o                         
   4   7   4        441.58        403.01         4.63 o                         
   5   7   4        365.14        350.70         4.67 o                         
   6   7   4         27.53         41.42         2.21 o                         
   7   7   4        309.14        259.27         4.97 o                         
   8   7   4         35.15         44.06         2.79 o                         
  -8   8   4          6.51          4.49         2.45 o                         
  -7   8   4         60.10         68.85         3.87 o                         
  -6   8   4          9.33         15.97         2.23 o                         
  -5   8   4        294.06        285.72         6.57 o                         
  -4   8   4        210.92        226.54         4.94 o                         
  -3   8   4        117.95        134.20         3.81 o                         
  -2   8   4        125.10        112.11         3.72 o                         
  -1   8   4        918.74        939.57        10.44 o                         
   0   8   4         15.23         62.36         2.46 o                         
   1   8   4        565.69        695.48         9.02 o                         
   2   8   4        503.95        470.53         5.83 o                         
   3   8   4        785.85        704.26         8.07 o                         
   4   8   4         41.27         54.93         1.97 o                         
   5   8   4        475.86        413.24         5.47 o                         
   6   8   4        134.62        169.66         4.37 o                         
   7   8   4        178.38        162.50         4.07 o                         
  -7   9   4         44.76         57.07         3.81 o                         
  -6   9   4         58.56         64.70         4.99 o                         
  -5   9   4         11.33          9.96         1.97 o                         
  -4   9   4         47.14         77.32         3.33 o                         
  -3   9   4         65.53         56.45         3.60 o                         
  -2   9   4         35.30         46.47         2.79 o                         
  -1   9   4        483.68        464.77         7.15 o                         
   0   9   4         68.04         86.14         3.05 o                         
   1   9   4        207.97        291.68         5.64 o                         
   2   9   4        295.08        266.53         4.60 o                         
   3   9   4        127.20        126.67         3.44 o                         
   4   9   4          0.24          0.92         1.27 o                         
   5   9   4        102.95        102.58         3.69 o                         
   6   9   4         47.08         58.83         2.96 o                         
  -6  10   4        130.33        142.08         6.66 o                         
  -5  10   4         51.19         56.05         3.60 o                         
  -4  10   4         10.01         14.60         2.26 o                         
  -3  10   4         53.88         72.75         4.24 o                         
  -2  10   4         22.95         26.11         3.01 o                         
  -1  10   4        271.26        249.51         5.43 o                         
   0  10   4         70.20         81.01         3.43 o                         
   1  10   4         10.34         41.35         2.72 o                         
   2  10   4         36.07         40.27         2.56 o                         
   3  10   4         98.37        100.37         3.21 o                         
   4  10   4        127.18        123.39         3.39 o                         
   5  10   4         32.44         37.16         2.63 o                         
  -5  11   4         60.59         74.54         4.36 o                         
  -4  11   4          1.38          8.12         2.77 o                         
  -3  11   4        289.75        280.49         7.76 o                         
  -2  11   4         13.22         23.61         2.95 o                         
  -1  11   4        117.07        126.13         4.57 o                         
   0  11   4         35.30         45.89         3.47 o                         
   1  11   4         74.11         92.51         4.00 o                         
   2  11   4        162.69        145.62         4.41 o                         
   3  11   4         13.49         15.11         2.10 o                         
   4  11   4        359.64        363.83         6.82 o                         
  -3  12   4         80.11         85.61         5.70 o                         
  -2  12   4         26.27         16.52         3.30 o                         
  -1  12   4         61.28         76.52         4.46 o                         
   0  12   4        112.75        122.84         5.53 o                         
   1  12   4          0.30          7.09         2.83 o                         
   2  12   4         77.18         74.78         4.27 o                         
  -3 -13   5         16.59         10.98         2.41 o                         
  -2 -13   5          6.55          4.88         1.94 o                         
  -1 -13   5        146.61        144.01         5.65 o                         
   0 -13   5          1.53          4.30         2.35 o                         
   1 -13   5          1.20         19.43         3.07 o                         
   2 -13   5         11.20          8.22         2.59 o                         
   3 -13   5          0.64          4.72         2.03 o                         
   4 -13   5         80.84         92.48         4.72 o                         
  -5 -12   5         62.70         77.05         4.26 o                         
  -4 -12   5          0.13         -1.49         1.98 o                         
  -3 -12   5        171.98        151.73         4.23 o                         
  -2 -12   5          6.94          4.87         1.72 o                         
  -1 -12   5         15.44         31.67         2.43 o                         
   0 -12   5        119.48        142.46         4.79 o                         
   1 -12   5        117.56        117.38         4.54 o                         
   2 -12   5        106.20         91.04         3.45 o                         
   3 -12   5          0.16          1.60         1.77 o                         
   4 -12   5        114.30        137.03         5.86 o                         
   5 -12   5         85.95        103.88         4.70 o                         
  -6 -11   5          7.35         12.02         2.35 o                         
  -5 -11   5         51.73         59.47         3.47 o                         
  -4 -11   5         58.09         70.36         3.50 o                         
  -3 -11   5          0.91          0.21         1.38 o                         
  -2 -11   5         71.21         72.00         3.14 o                         
  -1 -11   5        106.62        126.46         4.30 o                         
   0 -11   5        311.26        320.32         5.62 o                         
   1 -11   5        208.56        195.71         4.55 o                         
   2 -11   5         53.07         64.64         2.94 o                         
   3 -11   5          2.71          5.84         1.81 o                         
   4 -11   5          5.46          2.37         1.93 o                         
   5 -11   5        227.77        239.00         5.87 o                         
   6 -11   5         21.42         19.03         2.63 o                         
  -7 -10   5         52.89         54.45         3.41 o                         
  -6 -10   5          6.01         10.68         1.98 o                         
  -5 -10   5         20.40         25.08         2.59 o                         
  -4 -10   5        220.81        188.71         4.23 o                         
  -3 -10   5        153.40        131.24         4.05 o                         
  -2 -10   5        266.35        277.64         4.75 o                         
  -1 -10   5         11.00         18.98         1.79 o                         
   0 -10   5        270.69        253.62         5.24 o                         
   1 -10   5        108.39        113.11         3.17 o                         
   2 -10   5        189.12        180.59         5.46 o                         
   3 -10   5         18.07         28.44         2.10 o                         
   4 -10   5         25.74         39.95         2.67 o                         
   5 -10   5         18.66         29.28         2.62 o                         
   6 -10   5         72.34         84.07         4.27 o                         
   7 -10   5          4.07         12.70         3.39 o                         
  -8  -9   5          9.84          8.64         2.09 o                         
  -7  -9   5          8.56         15.68         2.29 o                         
  -6  -9   5        480.40        408.54         6.67 o                         
  -5  -9   5         54.40        129.31         4.72 o                         
  -4  -9   5        260.14        262.25         4.46 o                         
  -3  -9   5        205.37        198.24         3.32 o                         
  -2  -9   5        518.51        434.25         5.10 o                         
  -1  -9   5          4.47         13.79         1.27 o                         
   0  -9   5         31.37         40.24         1.98 o                         
   1  -9   5        105.10        110.09         2.51 o                         
   2  -9   5        223.29        200.40         3.53 o                         
   3  -9   5          3.41          7.92         1.60 o                         
   4  -9   5         14.81         36.85         2.44 o                         
   5  -9   5          9.69         18.32         2.27 o                         
   6  -9   5        125.43        125.14         4.76 o                         
   7  -9   5          6.64         15.16         2.30 o                         
   8  -9   5         40.96         43.77         3.14 o                         
  -8  -8   5         98.51        108.88         9.34 o                         
  -7  -8   5         83.23         85.48         4.72 o                         
  -6  -8   5        195.15        179.50         5.00 o                         
  -5  -8   5         29.93        127.95         5.18 o                         
  -4  -8   5         16.63         24.82         1.80 o                         
  -3  -8   5        491.41        481.41         5.50 o                         
  -2  -8   5         88.51        111.74         2.39 o                         
  -1  -8   5         33.47        122.39         8.65 o                         
   0  -8   5        364.72        427.59         5.12 o                         
   1  -8   5        870.19        852.39         8.75 o                         
   2  -8   5        185.43        177.00         3.06 o                         
   3  -8   5         23.67         29.06         1.71 o                         
   4  -8   5        111.29        169.06         4.56 o                         
   5  -8   5          0.21         41.03         2.28 o                         
   6  -8   5        252.20        310.09         5.63 o                         
   7  -8   5         90.06        101.61         3.86 o                         
   8  -8   5         60.35         75.48         4.66 o                         
  -9  -7   5          0.16          8.49         5.20 o                         
  -8  -7   5         10.79         16.44         3.91 o                         
  -7  -7   5        183.23        170.82         4.30 o                         
  -6  -7   5          4.93         39.62         9.22 o                         
  -5  -7   5         82.25        153.05         3.20 o                         
  -4  -7   5         49.20         49.45         1.64 o                         
  -3  -7   5        244.25        238.12         3.41 o                         
  -2  -7   5         96.55         96.91         2.18 o                         
  -1  -7   5         33.75         28.06         1.22 o                         
   0  -7   5        288.96        262.01         3.39 o                         
   1  -7   5          2.17         39.80         1.61 o                         
   2  -7   5         17.95         25.55         1.34 o                         
   3  -7   5        202.56        208.22         3.29 o                         
   4  -7   5         62.23         80.46         2.61 o                         
   5  -7   5        339.52        307.05         4.91 o                         
   6  -7   5        349.38        330.62         9.22 o                         
   7  -7   5        361.23        359.88         7.02 o                         
   8  -7   5         48.26         45.01         2.59 o                         
   9  -7   5         65.36         70.82         3.62 o                         
  -9  -6   5         64.98         62.95         6.15 o                         
  -8  -6   5         29.09         31.59         4.26 o                         
  -7  -6   5        231.17        201.97         5.71 o                         
  -6  -6   5        519.38        516.72        15.81 o                         
  -5  -6   5        328.87        353.00         4.12 o                         
  -4  -6   5          0.82         10.91         1.92 o                         
  -3  -6   5         25.92         53.01         1.55 o                         
  -2  -6   5        527.89        471.05         4.75 o                         
  -1  -6   5         16.76         21.24         1.13 o                         
   0  -6   5        142.70        108.91         1.98 o                         
   1  -6   5         45.73         63.40         1.68 o                         
   2  -6   5        440.45        422.11         4.48 o                         
   3  -6   5       2178.81       2005.13        16.69 o                         
   4  -6   5          0.39          2.38         1.08 o                         
   5  -6   5        464.91        449.85         5.37 o                         
   6  -6   5         97.48         17.82         2.16 o                         
   7  -6   5        117.78        117.52         3.26 o                         
   8  -6   5         75.31         75.17         2.87 o                         
   9  -6   5         32.11         31.14         2.61 o                         
 -10  -5   5          4.07         11.40         3.59 o                         
  -9  -5   5         65.80         74.14         6.41 o                         
  -8  -5   5         13.26          9.46         2.71 o                         
  -7  -5   5        233.26        217.48         5.86 o                         
  -6  -5   5        370.74        371.49        13.44 o                         
  -5  -5   5          3.82          9.38         1.08 o                         
  -4  -5   5          8.50         31.15         6.48 o                         
  -3  -5   5          5.48          6.84         0.76 o                         
  -2  -5   5       1956.44       1924.48        14.66 o                         
  -1  -5   5         72.14        208.85         4.41 o                         
   0  -5   5        533.71        564.94         5.22 o                         
   1  -5   5       1866.51       1777.73        15.44 o                         
   2  -5   5       1402.87       1372.22        11.92 o                         
   3  -5   5        862.00        796.35         7.49 o                         
   4  -5   5        204.74        245.40         3.43 o                         
   5  -5   5          6.23         19.46         1.23 o                         
   6  -5   5         73.69         83.04         2.47 o                         
   7  -5   5         14.19         12.83         1.79 o                         
   8  -5   5          4.28          4.34         1.50 o                         
   9  -5   5         29.36         37.75         2.74 o                         
 -10  -4   5          7.41         10.90         3.85 o                         
  -9  -4   5          9.04          3.63         3.45 o                         
  -8  -4   5         10.50          4.42         4.60 o                         
  -7  -4   5         12.40         10.27         2.16 o                         
  -6  -4   5        132.07        128.83         3.13 o                         
  -5  -4   5          4.92         29.85         2.03 o                         
  -4  -4   5         29.37         39.39         2.89 o                         
  -3  -4   5        311.79        307.78         3.16 o                         
  -2  -4   5       1240.72       1229.40         9.60 o                         
  -1  -4   5       2079.01       2091.53        17.31 o                         
   0  -4   5        791.90        939.66         7.71 o                         
   1  -4   5        134.15        126.19         2.91 o                         
   2  -4   5        420.97        396.84         4.39 o                         
   3  -4   5        567.34        545.20         5.56 o                         
   4  -4   5        274.41        289.05         3.58 o                         
   5  -4   5          1.37         34.00         2.55 o                         
   6  -4   5         31.19         30.62         1.55 o                         
   7  -4   5        269.67        259.50         4.08 o                         
   8  -4   5        104.66        101.00         3.06 o                         
   9  -4   5         52.52         52.79         2.57 o                         
  10  -4   5         34.67         36.46         2.63 o                         
 -10  -3   5         51.52         57.47         5.19 o                         
  -9  -3   5         23.91         31.26         4.47 o                         
  -8  -3   5         43.74         43.73         4.69 o                         
  -7  -3   5          8.92         18.01         2.15 o                         
  -6  -3   5        245.36        240.55         3.92 o                         
  -5  -3   5        780.26        764.90         8.15 o                         
  -4  -3   5         15.49         22.46         1.10 o                         
  -3  -3   5       1565.24       1504.27        11.50 o                         
  -2  -3   5        693.85        708.20         5.68 o                         
  -1  -3   5       2564.89       2556.39        18.08 o                         
   0  -3   5       4729.82       4849.23        36.72 o                         
   1  -3   5        333.06        351.31         4.15 o                         
   2  -3   5        631.58        544.84         5.36 o                         
   3  -3   5        859.61        908.09         8.34 o                         
   4  -3   5        720.00        673.24         7.04 o                         
   5  -3   5        278.84        307.88         4.54 o                         
   6  -3   5          8.27          3.23         0.91 o                         
   7  -3   5         82.92        101.50         2.51 o                         
   8  -3   5         74.41         74.69         2.41 o                         
   9  -3   5         26.88         33.44         2.23 o                         
  10  -3   5         20.98         29.77         2.63 o                         
 -10  -2   5         86.53         91.75         6.18 o                         
  -9  -2   5          1.99          9.89         3.10 o                         
  -8  -2   5        172.47        173.72         8.11 o                         
  -7  -2   5         10.10         11.89         1.31 o                         
  -6  -2   5        224.59        183.65         4.07 o                         
  -5  -2   5       2560.22       2478.46        25.13 o                         
  -4  -2   5         30.23         42.11         1.25 o                         
  -3  -2   5       1682.80       1655.59        12.56 o                         
  -2  -2   5        466.59        447.50         3.76 o                         
  -1  -2   5         16.00         42.74         2.16 o                         
   0  -2   5       5182.52       5175.04        38.14 o                         
   1  -2   5       1389.23       1452.26        11.19 o                         
   2  -2   5        396.31        519.13         4.91 o                         
   3  -2   5        694.68        780.04         7.04 o                         
   4  -2   5         52.16         68.27         7.08 o                         
   5  -2   5         18.26         19.42         1.08 o                         
   6  -2   5        184.25        146.49         4.52 o                         
   7  -2   5        390.89        373.81         4.39 o                         
   8  -2   5          0.88         26.74         1.50 o                         
   9  -2   5          6.53          9.09         1.54 o                         
  10  -2   5         21.85         32.93         2.48 o                         
 -10  -1   5         43.66         40.29         8.75 o                         
  -9  -1   5          9.92          6.38         1.99 o                         
  -8  -1   5        120.04        106.26         3.73 o                         
  -7  -1   5        625.44        592.62         7.53 o                         
  -6  -1   5         64.44         40.52         1.75 o                         
  -5  -1   5       1250.09       1236.89        11.48 o                         
  -4  -1   5       1889.56       1872.87        14.84 o                         
  -3  -1   5        741.24        790.01         6.98 o                         
  -2  -1   5        413.24        417.23         3.96 o                         
  -1  -1   5        677.45        859.12         9.57 o                         
   0  -1   5        178.62        217.13         2.28 o                         
   1  -1   5       1402.81       1474.73        12.20 o                         
   2  -1   5       1389.41       1558.43        12.97 o                         
   3  -1   5         81.62         61.32         1.30 o                         
   4  -1   5        159.16        193.43         5.26 o                         
   5  -1   5       1249.79       1237.07         9.71 o                         
   6  -1   5        390.33        318.49         6.48 o                         
   7  -1   5        412.64        399.77         4.87 o                         
   8  -1   5          9.08         10.28         1.45 o                         
   9  -1   5          3.24          4.36         1.44 o                         
  10  -1   5          4.23          3.54         1.75 o                         
 -10   0   5         30.19         34.09         3.15 o                         
  -9   0   5        147.00        157.63         4.37 o                         
  -8   0   5         20.74         19.91         1.86 o                         
  -7   0   5         26.65         38.98         1.80 o                         
  -6   0   5        843.26        756.05         9.98 o                         
  -5   0   5         74.72         69.17         1.71 o                         
  -4   0   5       1385.11       1436.84        15.27 o                         
  -3   0   5         55.63         58.66         1.17 o                         
  -2   0   5       1152.51       1244.32        10.21 o                         
  -1   0   5        242.18        342.64         4.69 o                         
   0   0   5         47.18         45.26         1.15 o                         
   1   0   5        558.12        506.84         4.83 o                         
   2   0   5        326.78        344.32         3.71 o                         
   3   0   5       1292.62       1302.14        11.17 o                         
   4   0   5        217.93        213.71         2.57 o                         
   5   0   5       2629.60       2688.92        22.15 o                         
   6   0   5         13.45         18.50         1.13 o                         
   7   0   5         74.72         81.07         2.95 o                         
   8   0   5        120.95        123.50         3.21 o                         
   9   0   5         53.25         61.93         2.84 o                         
  10   0   5          3.51          7.99         1.71 o                         
 -10   1   5          0.17          1.58         1.98 o                         
  -9   1   5          9.01         10.06         1.81 o                         
  -8   1   5        568.43        533.00         7.97 o                         
  -7   1   5        506.91        505.90         7.30 o                         
  -6   1   5         47.73         61.64         2.86 o                         
  -5   1   5        144.54        171.04         2.60 o                         
  -4   1   5        245.51        225.25         4.49 o                         
  -3   1   5        151.40        184.89         2.41 o                         
  -2   1   5       1414.35       1590.25        14.47 o                         
  -1   1   5          1.92         64.96         5.99 o                         
   0   1   5       1445.67       1573.86        14.25 o                         
   1   1   5       3273.60       3259.57        28.57 o                         
   2   1   5        891.80        938.97         8.72 o                         
   3   1   5       1084.16        995.02         8.96 o                         
   4   1   5         26.20         31.39         1.13 o                         
   5   1   5       1070.13       1127.78        10.34 o                         
   6   1   5        307.73        401.09         7.45 o                         
   7   1   5        234.62        239.04         4.62 o                         
   8   1   5        363.78        334.29         5.45 o                         
   9   1   5         35.12         46.44         2.44 o                         
  10   1   5         15.92         21.74         3.56 o                         
 -10   2   5         39.25         35.66         2.96 o                         
  -9   2   5        214.26        212.05         5.76 o                         
  -8   2   5        632.24        585.59         9.94 o                         
  -7   2   5        140.34        142.88         2.78 o                         
  -6   2   5         10.71         15.12         1.25 o                         
  -5   2   5        133.26        162.71         5.18 o                         
  -4   2   5        110.27        109.72         2.75 o                         
  -3   2   5        100.81         74.56         1.60 o                         
  -2   2   5        544.33        582.88         5.68 o                         
  -1   2   5       3410.88       3611.33        31.71 o                         
   0   2   5       1356.14       1482.06        13.17 o                         
   1   2   5       3395.61       3775.50        44.79 o                         
   2   2   5        630.34        585.95         6.20 o                         
   3   2   5         72.59         58.88         1.52 o                         
   4   2   5       1127.39       1143.02         9.73 o                         
   5   2   5        135.17        139.41         2.35 o                         
   6   2   5        289.86        272.77         4.11 o                         
   7   2   5        172.31        184.13         4.19 o                         
   8   2   5         81.53        103.01         3.17 o                         
   9   2   5          1.73          3.25         1.51 o                         
  10   2   5         32.80         45.49         4.28 o                         
 -10   3   5        101.60         99.05         5.00 o                         
  -9   3   5          5.34          5.63         2.10 o                         
  -8   3   5        120.50        126.95         3.96 o                         
  -7   3   5        291.29        298.75         4.89 o                         
  -6   3   5          3.65          9.42         1.25 o                         
  -5   3   5        327.64        342.86         5.98 o                         
  -4   3   5        303.91        302.19         3.86 o                         
  -3   3   5       2530.34       2447.14        22.09 o                         
  -2   3   5          6.16         13.85         1.00 o                         
  -1   3   5       1087.83       1130.99        10.15 o                         
   0   3   5       1099.55       1062.56        10.16 o                         
   1   3   5        427.54        544.34        11.18 o                         
   2   3   5        181.89        158.57         2.21 o                         
   3   3   5         51.98         64.29         1.46 o                         
   4   3   5        526.00        470.63         4.66 o                         
   5   3   5        158.05        202.90         4.01 o                         
   6   3   5         56.82         68.57         2.05 o                         
   7   3   5          6.86         10.95         1.58 o                         
   8   3   5         45.96         54.41         2.90 o                         
   9   3   5        117.03        127.27         5.64 o                         
 -10   4   5         15.15          1.38         7.37 o                         
  -9   4   5         86.76        100.64         4.91 o                         
  -8   4   5          4.71          4.42         1.72 o                         
  -7   4   5        740.60        677.38         9.93 o                         
  -6   4   5         21.42         31.44         1.80 o                         
  -5   4   5         51.48         83.09         2.39 o                         
  -4   4   5        412.95        429.00         5.15 o                         
  -3   4   5        649.49        605.51         6.25 o                         
  -2   4   5        211.69        166.21         2.64 o                         
  -1   4   5         77.52        152.79         2.40 o                         
   0   4   5       1185.33       1308.96        12.07 o                         
   1   4   5        252.43        299.12         3.73 o                         
   2   4   5        498.45        430.54         4.71 o                         
   3   4   5        552.96        522.14         5.60 o                         
   4   4   5         28.89         56.99         2.65 o                         
   5   4   5        605.55        811.12        17.22 o                         
   6   4   5          0.05         15.36         1.13 o                         
   7   4   5        106.41        107.10         3.86 o                         
   8   4   5          4.19          4.47         1.69 o                         
   9   4   5        158.23        138.71         6.12 o                         
  -9   5   5         43.09         44.91         3.01 o                         
  -8   5   5         59.40         69.80         3.98 o                         
  -7   5   5        211.24        191.36         4.14 o                         
  -6   5   5        164.10        177.75         4.51 o                         
  -5   5   5        305.84        318.63         4.92 o                         
  -4   5   5        215.75        214.14         3.36 o                         
  -3   5   5        933.86        926.46        10.02 o                         
  -2   5   5       1248.11       1190.56        11.74 o                         
  -1   5   5         48.24         63.45         1.91 o                         
   0   5   5       1490.90       1483.33        14.07 o                         
   1   5   5        119.76        150.49         2.40 o                         
   2   5   5        354.53        383.94         4.34 o                         
   3   5   5        170.24        157.68         2.60 o                         
   4   5   5         68.57         74.17         2.04 o                         
   5   5   5        372.94        456.32         6.97 o                         
   6   5   5         78.85        101.40         2.65 o                         
   7   5   5         75.98         83.04         2.96 o                         
   8   5   5         52.81         65.88         3.86 o                         
   9   5   5        117.73        122.55         4.17 o                         
  -9   6   5         93.36        101.58         4.02 o                         
  -8   6   5         73.31         73.07         3.67 o                         
  -7   6   5         85.23         93.25         4.87 o                         
  -6   6   5        145.68        163.72         4.74 o                         
  -5   6   5        147.40        154.03         3.97 o                         
  -4   6   5        458.49        419.12         5.76 o                         
  -3   6   5        904.39        867.32         9.06 o                         
  -2   6   5        778.51        687.52         8.33 o                         
  -1   6   5         51.22         49.21         2.03 o                         
   0   6   5         71.64         82.99         2.20 o                         
   1   6   5         16.26         18.24         1.35 o                         
   2   6   5          0.43         12.02         1.07 o                         
   3   6   5         31.90         35.00         1.54 o                         
   4   6   5        153.15        145.32         2.56 o                         
   5   6   5         39.25         38.02         1.79 o                         
   6   6   5        183.05        164.59         3.14 o                         
   7   6   5         40.99         47.50         2.63 o                         
   8   6   5         27.59         36.71         2.81 o                         
  -8   7   5         67.06         75.67         3.56 o                         
  -7   7   5          7.71         20.09         3.10 o                         
  -6   7   5        189.80        167.03         4.95 o                         
  -5   7   5         79.97         79.36         4.69 o                         
  -4   7   5        140.61        181.36         3.89 o                         
  -3   7   5         80.78         94.93         3.13 o                         
  -2   7   5         83.99         98.18         2.78 o                         
  -1   7   5        149.86        290.85         5.59 o                         
   0   7   5        202.93        211.49         3.44 o                         
   1   7   5        808.11        749.48         7.73 o                         
   2   7   5         35.57         49.43         1.90 o                         
   3   7   5         29.17         35.59         1.77 o                         
   4   7   5        143.95        143.12         2.79 o                         
   5   7   5         11.30         19.91         1.76 o                         
   6   7   5        302.88        275.09         4.48 o                         
   7   7   5          2.57          5.51         1.82 o                         
   8   7   5         38.12         35.51         2.71 o                         
  -7   8   5        149.17        143.72         4.87 o                         
  -6   8   5        211.76        236.36         7.28 o                         
  -5   8   5        208.45        217.97         5.24 o                         
  -4   8   5          2.25          6.36         1.72 o                         
  -3   8   5        184.00        157.75         4.78 o                         
  -2   8   5         65.13         64.07         3.36 o                         
  -1   8   5       1323.42       1268.05        13.93 o                         
   0   8   5        174.64        181.21         3.74 o                         
   1   8   5        132.78        390.30        20.12 o                         
   2   8   5        289.04        253.27         4.07 o                         
   3   8   5         18.31         23.69         1.73 o                         
   4   8   5        110.92        111.80         2.71 o                         
   5   8   5         26.09         30.35         2.03 o                         
   6   8   5        168.07        172.98         3.68 o                         
   7   8   5         41.13         48.38         2.90 o                         
  -7   9   5         34.51         28.96         3.49 o                         
  -6   9   5          9.83         16.26         2.71 o                         
  -5   9   5         87.86         81.55         3.49 o                         
  -4   9   5          0.73          2.90         1.98 o                         
  -3   9   5        159.25        156.65         5.22 o                         
  -2   9   5         21.89         18.54         2.60 o                         
  -1   9   5         53.68         53.17         4.93 o                         
   0   9   5         94.45        112.12         3.99 o                         
   1   9   5          0.32          5.80         1.43 o                         
   2   9   5         12.79         13.19         1.64 o                         
   3   9   5        165.07        159.61         3.49 o                         
   4   9   5         24.43         26.09         1.83 o                         
   5   9   5         52.65         53.62         2.65 o                         
   6   9   5         13.14         14.95         1.91 o                         
  -6  10   5          5.09         15.68         3.03 o                         
  -5  10   5         80.50         82.53         5.21 o                         
  -4  10   5         20.96         55.39         3.66 o                         
  -3  10   5          0.90          2.86         2.33 o                         
  -2  10   5        128.02        134.86         6.12 o                         
  -1  10   5          3.03          6.67         2.35 o                         
   0  10   5         15.12         19.43         2.34 o                         
   1  10   5          9.79         11.48         1.98 o                         
   2  10   5         18.75         16.68         1.98 o                         
   3  10   5         97.15        104.87         3.41 o                         
   4  10   5         66.58         79.28         3.24 o                         
   5  10   5         18.39         25.42         2.75 o                         
  -4  11   5        275.17        346.54         7.65 o                         
  -3  11   5         28.93         40.70         3.94 o                         
  -2  11   5        144.12        137.41         6.67 o                         
  -1  11   5         54.36         53.90         4.03 o                         
   0  11   5        169.28        174.37         5.83 o                         
   1  11   5         29.94         35.54         3.26 o                         
   2  11   5         69.53         72.09         4.20 o                         
   3  11   5        147.25        148.99         5.15 o                         
  -1  12   5         12.93         10.02         3.18 o                         
   0  12   5          8.37          8.56         3.23 o                         
   1  12   5          1.70         -5.07         6.91 o                         
  -3 -13   6          4.28          2.84         2.16 o                         
  -2 -13   6          5.11          8.03         2.11 o                         
  -1 -13   6          0.74         13.67         2.35 o                         
   0 -13   6         55.49         68.94         3.69 o                         
   1 -13   6         85.56         95.57         5.10 o                         
   2 -13   6          4.71         -1.50         2.20 o                         
   3 -13   6          7.05          9.36         2.30 o                         
   4 -13   6         56.65         71.41        12.90 o                         
  -5 -12   6          2.24         18.69         2.59 o                         
  -4 -12   6         72.87         66.11         3.80 o                         
  -3 -12   6        215.56        189.94         4.18 o                         
  -2 -12   6         10.43         11.12         2.01 o                         
  -1 -12   6         42.69         76.78         4.53 o                         
   0 -12   6         57.84         62.88         3.44 o                         
   1 -12   6        434.77        409.25         7.76 o                         
   2 -12   6         60.91         62.97         3.77 o                         
   3 -12   6        143.59        142.08         4.72 o                         
   4 -12   6        163.05        188.70         5.27 o                         
   5 -12   6         61.25         61.49         3.91 o                         
  -6 -11   6         18.06         21.72         2.65 o                         
  -5 -11   6        116.36        157.09         6.79 o                         
  -4 -11   6         10.01          7.72         1.86 o                         
  -3 -11   6        416.24        350.81         5.47 o                         
  -2 -11   6         78.03         84.93         3.46 o                         
  -1 -11   6         94.99        163.47         5.61 o                         
   0 -11   6         38.29         47.43         2.57 o                         
   1 -11   6        376.69        354.10         6.38 o                         
   2 -11   6        546.37        481.28         7.67 o                         
   3 -11   6         87.11         68.53         3.58 o                         
   4 -11   6        154.47        171.93         4.72 o                         
   5 -11   6          1.78         10.35         2.32 o                         
   6 -11   6          0.86          1.89         2.19 o                         
  -7 -10   6        133.44        120.72         5.02 o                         
  -6 -10   6          6.92         15.86         2.29 o                         
  -5 -10   6         35.52         37.42         2.42 o                         
  -4 -10   6        284.69        286.45         5.27 o                         
  -3 -10   6        296.55        280.46         4.60 o                         
  -2 -10   6        152.66        146.92         3.49 o                         
  -1 -10   6         88.50        119.94         3.30 o                         
   0 -10   6        438.66        439.11         6.53 o                         
   1 -10   6        127.50        143.67         3.26 o                         
   2 -10   6        685.59        624.47         8.95 o                         
   3 -10   6         22.80         26.53         2.26 o                         
   4 -10   6         10.29         25.27         2.17 o                         
   5 -10   6        171.85        211.10         5.12 o                         
   6 -10   6          6.99         19.23         2.39 o                         
   7 -10   6         71.01         71.72         4.66 o                         
  -8  -9   6         23.86         20.72         2.45 o                         
  -7  -9   6        175.47        180.14         5.84 o                         
  -6  -9   6         39.40         49.71         2.90 o                         
  -5  -9   6          8.07          6.60         1.75 o                         
  -4  -9   6        458.70        407.18         5.52 o                         
  -3  -9   6        177.59        177.32         3.32 o                         
  -2  -9   6        479.90        418.46         5.12 o                         
  -1  -9   6         14.75         18.95         1.45 o                         
   0  -9   6        428.15        453.49         5.07 o                         
   1  -9   6         13.24         14.01         1.40 o                         
   2  -9   6        474.40        425.22         6.15 o                         
   3  -9   6         41.22         54.73         2.65 o                         
   4  -9   6          9.08         23.55         2.22 o                         
   5  -9   6        188.67        201.55         4.52 o                         
   6  -9   6          8.08         11.36         1.94 o                         
   7  -9   6         61.31         60.28         3.76 o                         
   8  -9   6          3.00          4.97         2.15 o                         
  -8  -8   6          1.84          3.01         2.85 o                         
  -7  -8   6         86.31         84.13         3.57 o                         
  -6  -8   6        482.70        462.77         7.18 o                         
  -5  -8   6        142.14        143.20         3.50 o                         
  -4  -8   6        502.75        460.38         5.74 o                         
  -3  -8   6         13.15         25.63         1.46 o                         
  -2  -8   6        227.55        203.66         3.32 o                         
  -1  -8   6        107.28        137.75         2.74 o                         
   0  -8   6         73.58         75.10         2.43 o                         
   1  -8   6          1.17         17.40         1.61 o                         
   2  -8   6         98.75        102.43         2.73 o                         
   3  -8   6        200.05        189.57         3.24 o                         
   4  -8   6          2.07         10.34         1.35 o                         
   5  -8   6        350.27        343.55         5.19 o                         
   6  -8   6        130.22        135.13         3.84 o                         
   7  -8   6          3.75          7.47         2.08 o                         
   8  -8   6         30.35         31.03         2.76 o                         
  -9  -7   6          0.72          0.94         4.45 o                         
  -8  -7   6        104.51        118.96         6.73 o                         
  -7  -7   6         13.88         19.51         1.95 o                         
  -6  -7   6        991.06        911.94        11.23 o                         
  -5  -7   6         43.88        131.53         3.20 o                         
  -4  -7   6          1.97          9.80         1.01 o                         
  -3  -7   6        176.65        195.96         3.07 o                         
  -2  -7   6         27.91         28.76         1.37 o                         
  -1  -7   6        514.03        557.01         8.20 o                         
   0  -7   6        554.69        565.71         5.58 o                         
   1  -7   6        968.47        996.42         9.84 o                         
   2  -7   6         39.26         43.05         1.68 o                         
   3  -7   6        546.90        471.47         5.31 o                         
   4  -7   6       1347.12       1260.68        11.31 o                         
   5  -7   6        241.94        279.03         4.44 o                         
   6  -7   6        953.41        930.10        11.76 o                         
   7  -7   6         21.14         24.29         2.93 o                         
   8  -7   6         29.23         23.59         2.26 o                         
   9  -7   6         22.36         20.45         2.55 o                         
  -9  -6   6         78.02         81.20        10.51 o                         
  -8  -6   6        218.65        216.68         9.17 o                         
  -7  -6   6         52.79         60.64         3.10 o                         
  -6  -6   6        448.63        405.47         6.01 o                         
  -5  -6   6         45.60        158.42         2.99 o                         
  -4  -6   6        106.55        109.60         2.29 o                         
  -3  -6   6        683.43        666.02         6.86 o                         
  -2  -6   6        108.63         93.37         1.86 o                         
  -1  -6   6       1679.52       1617.92        13.62 o                         
   0  -6   6        234.46        274.68         3.21 o                         
   1  -6   6        303.84        351.20         5.73 o                         
   2  -6   6       1832.98       1639.66        14.60 o                         
   3  -6   6         52.12         80.16         2.07 o                         
   4  -6   6       1099.05       1074.81        10.14 o                         
   5  -6   6        352.11        328.95         4.26 o                         
   6  -6   6        256.31        220.31         3.86 o                         
   7  -6   6        115.85        133.77         3.41 o                         
   8  -6   6         21.40         27.67         2.59 o                         
   9  -6   6         39.24         35.80         2.71 o                         
 -10  -5   6        214.88        191.52        10.74 o                         
  -9  -5   6         96.12        101.93         7.89 o                         
  -8  -5   6         50.65         57.61         5.10 o                         
  -7  -5   6          0.73          4.46         2.14 o                         
  -6  -5   6        100.88        116.10         3.16 o                         
  -5  -5   6         70.68         70.44         2.28 o                         
  -4  -5   6        221.89        217.97         3.45 o                         
  -3  -5   6        261.94        226.14         2.76 o                         
  -2  -5   6        151.62        171.23         2.34 o                         
  -1  -5   6        941.99        899.40         7.78 o                         
   0  -5   6       1620.72       1688.84        13.05 o                         
   1  -5   6        229.14        314.75         7.28 o                         
   2  -5   6       1207.52       1188.09        10.79 o                         
   3  -5   6        111.00        141.05         3.16 o                         
   4  -5   6        101.35         96.65         2.13 o                         
   5  -5   6         15.83        104.09         2.44 o                         
   6  -5   6         97.40        103.98         2.72 o                         
   7  -5   6        339.80        320.55         5.10 o                         
   8  -5   6          0.65          0.29         1.39 o                         
   9  -5   6         22.73         28.65         2.10 o                         
 -10  -4   6         23.79         32.50         5.28 o                         
  -9  -4   6        140.27        124.87         7.34 o                         
  -8  -4   6         83.44         97.89         7.65 o                         
  -7  -4   6         43.68         60.32         5.21 o                         
  -6  -4   6        101.57        113.99         2.85 o                         
  -5  -4   6        257.42        231.61         3.70 o                         
  -4  -4   6        128.22        137.72         3.83 o                         
  -3  -4   6       1237.24       1218.80         9.92 o                         
  -2  -4   6        485.35        507.62         4.47 o                         
  -1  -4   6        301.55        362.51         9.87 o                         
   0  -4   6       7859.09       8619.19        62.02 o                         
   1  -4   6       2129.87       2159.61        15.89 o                         
   2  -4   6        167.98        163.21         2.42 o                         
   3  -4   6       1167.11       1114.74        10.21 o                         
   4  -4   6        252.35        253.66         3.33 o                         
   5  -4   6         14.07        198.66         4.09 o                         
   6  -4   6        192.08        190.59         3.36 o                         
   7  -4   6        968.33        900.35         9.76 o                         
   8  -4   6         26.14         33.74         1.82 o                         
   9  -4   6         13.63         18.74         1.65 o                         
  10  -4   6         26.33         33.55         2.76 o                         
 -10  -3   6         40.06         49.48         5.19 o                         
  -9  -3   6         63.63         75.32         9.11 o                         
  -8  -3   6        192.71        189.59        13.30 o                         
  -7  -3   6         99.97        101.10         4.03 o                         
  -6  -3   6         33.10         43.47         2.00 o                         
  -5  -3   6        876.31        841.90         7.91 o                         
  -4  -3   6       1647.70       1595.41        13.30 o                         
  -3  -3   6         48.72         54.87         1.74 o                         
  -2  -3   6       5819.90       5669.63        40.17 o                         
  -1  -3   6       1910.24       2051.52        16.47 o                         
   0  -3   6       2271.63       2509.15        19.47 o                         
   1  -3   6       1799.94       1830.82        15.20 o                         
   2  -3   6        279.15        297.48         3.77 o                         
   3  -3   6       1456.17       1406.23        12.44 o                         
   4  -3   6        261.00        284.87         5.50 o                         
   5  -3   6         54.32        177.46         2.92 o                         
   6  -3   6        107.70        109.31         2.18 o                         
   7  -3   6        924.92        901.98         8.91 o                         
   8  -3   6        270.75        266.10         4.39 o                         
   9  -3   6          5.46         13.01         1.68 o                         
  10  -3   6         59.07         67.33         3.77 o                         
 -10  -2   6          4.97          2.58         3.02 o                         
  -9  -2   6        334.86        348.67        11.91 o                         
  -8  -2   6         38.98         49.74         3.17 o                         
  -7  -2   6          3.36          3.38         1.36 o                         
  -6  -2   6        440.55        432.02         5.56 o                         
  -5  -2   6         43.26         43.81         1.53 o                         
  -4  -2   6       2891.21       2799.46        21.82 o                         
  -3  -2   6        552.22        502.72         4.53 o                         
  -2  -2   6        206.99        266.28         2.83 o                         
  -1  -2   6       2896.76       2806.11        20.66 o                         
   0  -2   6       2207.69       2317.96        17.55 o                         
   1  -2   6       1584.57       1510.22        15.08 o                         
   2  -2   6        981.75       1023.08         9.23 o                         
   3  -2   6         18.41         11.55         0.91 o                         
   4  -2   6       1015.76       1016.76         9.61 o                         
   5  -2   6        294.53        320.21         6.99 o                         
   6  -2   6        118.27        110.47         1.92 o                         
   7  -2   6        249.69        255.43         3.74 o                         
   8  -2   6        560.23        544.78         6.67 o                         
   9  -2   6         72.64         85.61         3.14 o                         
  10  -2   6         18.49         25.71         2.35 o                         
 -10  -1   6          3.35          1.48         4.53 o                         
  -9  -1   6         26.70         36.84         2.20 o                         
  -8  -1   6        579.79        578.31         9.05 o                         
  -7  -1   6        245.13        239.31         3.94 o                         
  -6  -1   6        622.42        596.85         6.77 o                         
  -5  -1   6       1255.56       1265.69        11.85 o                         
  -4  -1   6       1163.35       1106.81         9.19 o                         
  -3  -1   6       1756.40       1625.09        13.21 o                         
  -2  -1   6        870.22        895.06         7.80 o                         
  -1  -1   6       1716.20       1878.29        15.08 o                         
   0  -1   6       2722.13       2904.86        22.88 o                         
   1  -1   6        110.73        117.28         8.51 o                         
   2  -1   6        133.59        114.44         1.86 o                         
   3  -1   6         32.53         61.44         1.62 o                         
   4  -1   6       1142.30       1159.31        10.15 o                         
   5  -1   6         54.83         92.96         4.30 o                         
   6  -1   6        130.38        118.26         2.35 o                         
   7  -1   6        108.32        101.86         2.44 o                         
   8  -1   6        553.95        526.59         6.47 o                         
   9  -1   6        231.74        234.18         4.81 o                         
  10  -1   6         48.27         53.21         3.34 o                         
 -10   0   6          3.03          5.73         1.98 o                         
  -9   0   6        177.16        173.64         4.64 o                         
  -8   0   6        894.34        858.76        11.24 o                         
  -7   0   6        443.20        419.55         5.87 o                         
  -6   0   6          3.45          3.00         0.93 o                         
  -5   0   6       1956.24       2078.01        16.57 o                         
  -4   0   6         20.31         33.06         1.25 o                         
  -3   0   6        130.13        108.16         1.81 o                         
  -2   0   6        900.49        854.55         7.61 o                         
  -1   0   6        467.79        425.47         4.32 o                         
   0   0   6          3.60         58.09         2.05 o                         
   1   0   6         49.21        109.05         3.44 o                         
   2   0   6        470.45        405.80         4.49 o                         
   3   0   6        643.50        723.12         7.28 o                         
   4   0   6       1953.98       2088.55        17.48 o                         
   5   0   6        175.65        161.57         2.35 o                         
   6   0   6          3.94          7.37         1.01 o                         
   7   0   6        508.30        505.58         6.23 o                         
   8   0   6        317.72        319.26         5.58 o                         
   9   0   6         50.12         54.29         3.18 o                         
  10   0   6         57.30         62.07         3.50 o                         
 -10   1   6          6.75         10.96         2.83 o                         
  -9   1   6         22.32         27.69         2.22 o                         
  -8   1   6         20.77         32.31         2.32 o                         
  -7   1   6        395.98        367.16         5.95 o                         
  -6   1   6        609.62        622.57         6.62 o                         
  -5   1   6        514.65        544.41         5.38 o                         
  -4   1   6        326.68        345.06         3.60 o                         
  -3   1   6         68.38         48.49         1.55 o                         
  -2   1   6        293.14        272.22         3.25 o                         
  -1   1   6          3.29          7.44         1.68 o                         
   0   1   6       4748.88       4988.96        46.50 o                         
   1   1   6        488.28        504.61         5.32 o                         
   2   1   6        731.05        724.24         7.06 o                         
   3   1   6        808.53        773.23         7.10 o                         
   4   1   6       1028.89       1017.95         8.87 o                         
   5   1   6       1158.47       1056.76        10.49 o                         
   6   1   6         13.78         12.34         1.14 o                         
   7   1   6         55.59         68.16         2.36 o                         
   8   1   6          1.49          2.41         1.49 o                         
   9   1   6         96.28         95.69         3.56 o                         
  10   1   6        138.05        158.38         4.70 o                         
 -10   2   6         10.50         17.88         2.37 o                         
  -9   2   6         13.73         16.28         2.33 o                         
  -8   2   6         30.34         63.54         3.59 o                         
  -7   2   6        921.37        913.75        11.74 o                         
  -6   2   6         53.80         69.49         2.29 o                         
  -5   2   6        122.51        119.80         2.16 o                         
  -4   2   6       1154.97       1118.50        11.49 o                         
  -3   2   6          2.99         11.79         0.94 o                         
  -2   2   6         26.94          9.54         0.92 o                         
  -1   2   6        269.18        273.90         3.53 o                         
   0   2   6       2982.09       3393.40        29.09 o                         
   1   2   6        232.97        255.07         3.33 o                         
   2   2   6       1155.24       1113.26        10.29 o                         
   3   2   6        584.06        516.08         5.15 o                         
   4   2   6         15.16         16.91         1.11 o                         
   5   2   6       1098.95       1032.55        10.03 o                         
   6   2   6        521.29        494.55         5.82 o                         
   7   2   6          0.54          0.87         1.50 o                         
   8   2   6        141.23        133.73         3.81 o                         
   9   2   6         67.74         75.48         3.73 o                         
 -10   3   6          4.79         10.86         2.30 o                         
  -9   3   6         32.00         52.13         3.35 o                         
  -8   3   6         40.47         47.81         2.66 o                         
  -7   3   6        751.44        728.41         9.88 o                         
  -6   3   6         99.96        103.37         2.68 o                         
  -5   3   6        704.97        635.23         7.68 o                         
  -4   3   6        203.25        213.67         5.12 o                         
  -3   3   6        683.86        619.14         6.28 o                         
  -2   3   6        191.54        199.75         2.96 o                         
  -1   3   6        704.73        682.61         6.66 o                         
   0   3   6       3416.45       3681.75        30.71 o                         
   1   3   6        793.60        821.91         7.74 o                         
   2   3   6        350.86        340.06         4.09 o                         
   3   3   6       1085.30       1059.18         9.74 o                         
   4   3   6        711.09        723.24         6.95 o                         
   5   3   6        232.29        223.85         3.18 o                         
   6   3   6        255.46        245.33         3.68 o                         
   7   3   6        135.01        136.64         3.55 o                         
   8   3   6        222.38        227.68         5.08 o                         
   9   3   6         27.76         50.00         3.50 o                         
  -9   4   6          1.82          1.38         2.07 o                         
  -8   4   6         66.76         67.23         3.59 o                         
  -7   4   6         72.37         81.54         3.82 o                         
  -6   4   6         67.70         92.77         3.37 o                         
  -5   4   6       2211.28       2106.04        19.70 o                         
  -4   4   6        472.46        447.02         6.04 o                         
  -3   4   6       2427.91       2232.66        20.08 o                         
  -2   4   6         15.09         26.39         1.42 o                         
  -1   4   6       1213.19       1311.78        15.21 o                         
   0   4   6          3.79          4.43         0.86 o                         
   1   4   6       1605.00       1743.97        16.18 o                         
   2   4   6       1600.62       1545.13        14.11 o                         
   3   4   6        250.21        245.28         3.32 o                         
   4   4   6        112.24        119.83         2.37 o                         
   5   4   6         22.54         42.26         1.59 o                         
   6   4   6        860.70        904.09         9.89 o                         
   7   4   6        254.65        258.65         5.00 o                         
   8   4   6         31.99         34.11         2.78 o                         
   9   4   6         21.50         27.73         4.08 o                         
  -9   5   6         30.23         33.67         2.96 o                         
  -8   5   6         58.27         70.05         3.77 o                         
  -7   5   6        353.41        317.19         6.43 o                         
  -6   5   6         47.85         62.75         2.93 o                         
  -5   5   6       1438.72       1353.70        15.59 o                         
  -4   5   6          3.06          7.62         1.25 o                         
  -3   5   6       1202.27       1112.60        11.67 o                         
  -2   5   6         35.33         43.52         1.80 o                         
  -1   5   6          7.62         21.42         1.89 o                         
   0   5   6        629.20        628.17         6.77 o                         
   1   5   6        481.37        455.26         5.12 o                         
   2   5   6        672.28        657.91         6.76 o                         
   3   5   6         18.59         24.39         1.38 o                         
   4   5   6        367.54        332.65         4.00 o                         
   5   5   6        206.22        186.87         3.32 o                         
   6   5   6        295.27        375.28         5.64 o                         
   7   5   6        160.78        155.92         4.38 o                         
   8   5   6          0.05          0.35         1.72 o                         
  -8   6   6         10.93         14.83         3.04 o                         
  -7   6   6        171.14        148.38         4.98 o                         
  -6   6   6          2.35          8.14         1.87 o                         
  -5   6   6        143.18        138.72         3.73 o                         
  -4   6   6          4.15         10.15         1.67 o                         
  -3   6   6         21.17         29.23         1.75 o                         
  -2   6   6        457.59        421.61         5.83 o                         
  -1   6   6         14.50         18.05         1.58 o                         
   0   6   6        126.06        116.61         2.48 o                         
   1   6   6          1.13         -0.15         0.94 o                         
   2   6   6        908.19        830.65         8.32 o                         
   3   6   6         80.23         91.86         2.55 o                         
   4   6   6         17.30         30.62         1.72 o                         
   5   6   6         59.47         61.06         2.49 o                         
   6   6   6          9.37         26.93         2.05 o                         
   7   6   6        107.44        101.01         4.39 o                         
   8   6   6         39.56         55.55         3.32 o                         
  -8   7   6          1.14          3.40         2.03 o                         
  -7   7   6        104.32        108.23         5.05 o                         
  -6   7   6         65.88        103.84         6.55 o                         
  -5   7   6         34.91         41.90         2.74 o                         
  -4   7   6        132.01        138.51         3.74 o                         
  -3   7   6          0.47          3.52         1.43 o                         
  -2   7   6        522.90        482.06         6.92 o                         
  -1   7   6        467.83        433.72         6.39 o                         
   0   7   6        850.42        856.25        10.42 o                         
   1   7   6          9.26         33.19         6.91 o                         
   2   7   6        305.90        303.40         4.28 o                         
   3   7   6        178.87        154.67         3.35 o                         
   4   7   6         68.52        111.93         3.01 o                         
   5   7   6        308.51        295.17         4.84 o                         
   6   7   6          5.60         15.10         1.65 o                         
   7   7   6         83.26         78.89         3.58 o                         
  -7   8   6         15.50         14.61         2.85 o                         
  -6   8   6        151.24        148.18         5.59 o                         
  -5   8   6          6.36          8.00         2.23 o                         
  -4   8   6         88.18        102.86         4.52 o                         
  -3   8   6         78.49         59.85         3.41 o                         
  -2   8   6       1230.59       1172.40        15.86 o                         
  -1   8   6        466.14        472.94         7.09 o                         
   0   8   6        179.00        187.28         4.03 o                         
   1   8   6        195.61        276.20         4.66 o                         
   2   8   6         76.21        112.14         4.33 o                         
   3   8   6        490.37        432.14         5.58 o                         
   4   8   6         10.67         14.99         1.49 o                         
   5   8   6        130.75        135.06         3.63 o                         
   6   8   6         33.20         44.52         2.60 o                         
   7   8   6         91.58         93.38        13.59 o                         
  -6   9   6         18.35          9.17         2.98 o                         
  -5   9   6         32.35         25.43         2.94 o                         
  -4   9   6         55.24         85.20         4.35 o                         
  -3   9   6        100.51        114.33         4.65 o                         
  -2   9   6         47.72         50.09         3.52 o                         
  -1   9   6        921.63        809.38        12.13 o                         
   0   9   6        302.00        323.75         6.53 o                         
   1   9   6          6.40        211.19        10.74 o                         
   2   9   6        230.58        208.02         4.06 o                         
   3   9   6        173.01        155.51         3.46 o                         
   4   9   6          6.24         38.61         2.81 o                         
   5   9   6          7.57         11.19         2.10 o                         
   6   9   6         81.33         89.02         3.49 o                         
  -5  10   6         43.70         56.93         3.88 o                         
  -4  10   6         21.80         35.38         3.54 o                         
  -3  10   6         91.03         98.75         4.88 o                         
  -2  10   6         46.60         44.69         3.57 o                         
  -1  10   6        225.16        235.72         6.22 o                         
   0  10   6        345.52        352.71         7.40 o                         
   1  10   6         77.65        119.23         6.31 o                         
   2  10   6        124.77        125.03         4.05 o                         
   3  10   6         26.95         31.81         2.35 o                         
   4  10   6         24.38         30.14         2.22 o                         
  -3  11   6         71.08         92.90         5.32 o                         
  -2  11   6         19.28         13.68         3.05 o                         
  -1  11   6         37.36         47.55         3.85 o                         
   0  11   6        312.76        327.14         7.09 o                         
   1  11   6         38.50         51.30         3.69 o                         
   2  11   6         22.62         17.11         2.83 o                         
   3  11   6          1.38         -0.09         2.21 o                         
  -3 -13   7         38.81         38.82         3.15 o                         
  -2 -13   7        122.28        120.40         4.46 o                         
  -1 -13   7         46.36         70.51         3.95 o                         
   0 -13   7         18.72         24.88         2.76 o                         
   1 -13   7        156.26        156.37         5.58 o                         
   2 -13   7          1.33          0.19         2.18 o                         
   3 -13   7        141.40        152.86         5.02 o                         
  -5 -12   7          9.91         18.92         2.54 o                         
  -4 -12   7         64.96         91.54         4.05 o                         
  -3 -12   7         69.45         70.55         3.50 o                         
  -2 -12   7         43.17         44.82         2.77 o                         
  -1 -12   7         89.67        135.02         4.05 o                         
   0 -12   7         15.73         31.46         2.77 o                         
   1 -12   7        186.14        199.83         5.17 o                         
   2 -12   7          0.88          1.68         2.00 o                         
   3 -12   7         29.65         28.61         2.95 o                         
   4 -12   7          3.56         17.14         2.59 o                         
   5 -12   7         55.05         56.85         3.82 o                         
  -6 -11   7          1.56          3.67         2.16 o                         
  -5 -11   7         43.96         54.56         5.81 o                         
  -4 -11   7        161.37        183.94         4.54 o                         
  -3 -11   7          5.04          7.15         1.98 o                         
  -2 -11   7         26.36         25.13         2.22 o                         
  -1 -11   7        376.93        396.39         6.49 o                         
   0 -11   7         18.99         14.29         1.96 o                         
   1 -11   7        404.93        446.23         6.41 o                         
   2 -11   7         83.45        110.22         4.12 o                         
   3 -11   7         34.49         38.12         3.00 o                         
   4 -11   7         55.07         35.34         2.98 o                         
   5 -11   7         47.47         71.14         3.94 o                         
   6 -11   7        101.83        120.65         5.21 o                         
  -7 -10   7         52.80         53.81         3.35 o                         
  -6 -10   7         35.44         37.75         3.42 o                         
  -5 -10   7        173.58        200.16         4.48 o                         
  -4 -10   7        112.79        115.19         3.68 o                         
  -3 -10   7        288.23        249.89         4.32 o                         
  -2 -10   7         73.24         71.95         2.98 o                         
  -1 -10   7        484.81        489.71         6.79 o                         
   0 -10   7        205.57        224.92         4.04 o                         
   1 -10   7        314.98        383.11         7.05 o                         
   2 -10   7        180.36        174.04         4.55 o                         
   3 -10   7          0.26         -1.69         1.69 o                         
   4 -10   7         48.08         82.52         3.89 o                         
   5 -10   7          4.07         16.13         2.10 o                         
   6 -10   7        165.17        159.97         5.19 o                         
   7 -10   7         11.29          9.67         2.33 o                         
  -8  -9   7          0.35          2.93         2.22 o                         
  -7  -9   7         72.27         90.47         4.78 o                         
  -6  -9   7         89.01         93.84         3.62 o                         
  -5  -9   7        117.77        162.57         4.22 o                         
  -4  -9   7          9.26          9.84         1.44 o                         
  -3  -9   7        139.69        126.75         4.30 o                         
  -2  -9   7         46.86         51.00         2.18 o                         
  -1  -9   7          2.18         19.74         1.62 o                         
   0  -9   7          2.62          2.77         1.25 o                         
   1  -9   7        146.18        155.60         3.17 o                         
   2  -9   7         15.07         14.54         1.74 o                         
   3  -9   7        208.18        207.08         4.66 o                         
   4  -9   7          0.85         12.34         1.80 o                         
   5  -9   7        216.33        188.11         4.86 o                         
   6  -9   7        174.94        177.60         4.79 o                         
   7  -9   7         81.76         86.24         3.88 o                         
   8  -9   7          2.32          7.53         4.25 o                         
  -8  -8   7         10.01          7.13         2.01 o                         
  -7  -8   7        155.95        171.58         4.78 o                         
  -6  -8   7         36.52         29.77         2.09 o                         
  -5  -8   7         42.95        135.39         3.35 o                         
  -4  -8   7        135.52        125.69         2.70 o                         
  -3  -8   7         52.52         53.85         2.04 o                         
  -2  -8   7          4.69         10.57         1.17 o                         
  -1  -8   7          2.47         16.35         1.24 o                         
   0  -8   7        204.58        248.05         3.97 o                         
   1  -8   7         14.77         28.22         1.57 o                         
   2  -8   7         67.75         71.51         2.36 o                         
   3  -8   7       1011.77        925.72        10.05 o                         
   4  -8   7         48.07         57.40         2.54 o                         
   5  -8   7        248.25        243.45         4.75 o                         
   6  -8   7         12.18          4.60         1.66 o                         
   7  -8   7        138.90        142.66         4.35 o                         
   8  -8   7         16.97         21.16         2.53 o                         
  -9  -7   7        119.53        110.58         9.62 o                         
  -8  -7   7         31.68         29.77         4.72 o                         
  -7  -7   7        464.76        410.53         6.97 o                         
  -6  -7   7        286.79        275.48        12.73 o                         
  -5  -7   7        161.03        229.30         4.16 o                         
  -4  -7   7        378.24        452.82        10.49 o                         
  -3  -7   7          0.10          2.35         0.94 o                         
  -2  -7   7         81.97         82.95         2.20 o                         
  -1  -7   7          0.11          1.48         0.89 o                         
   0  -7   7         27.01         26.72         1.34 o                         
   1  -7   7         20.14         36.27         1.50 o                         
   2  -7   7       1167.39       1062.60        10.23 o                         
   3  -7   7       2144.45       1941.64        19.72 o                         
   4  -7   7         17.19         22.82         1.80 o                         
   5  -7   7        360.65        387.07         5.78 o                         
   6  -7   7         74.79         77.92         3.06 o                         
   7  -7   7         57.04         64.12         2.88 o                         
   8  -7   7         53.89         59.15         3.22 o                         
   9  -7   7         25.39         28.20         5.29 o                         
  -9  -6   7        299.32        287.42        17.28 o                         
  -8  -6   7         34.85         43.66         5.67 o                         
  -7  -6   7        185.00        189.71         6.39 o                         
  -6  -6   7        240.16        217.95         3.94 o                         
  -5  -6   7         78.32        167.73         3.92 o                         
  -4  -6   7        169.31        274.38         5.98 o                         
  -3  -6   7         39.89         62.08         2.20 o                         
  -2  -6   7          1.06          0.97         0.79 o                         
  -1  -6   7         72.45        115.74         4.15 o                         
   0  -6   7        730.35        723.71         6.51 o                         
   1  -6   7        587.30        505.78         5.07 o                         
   2  -6   7          6.61         24.32         1.23 o                         
   3  -6   7       2478.59       2327.17        20.96 o                         
   4  -6   7        592.31        586.83         7.05 o                         
   5  -6   7        118.05        249.75         4.81 o                         
   6  -6   7        127.47        114.77         3.10 o                         
   7  -6   7          0.59          2.16         1.43 o                         
   8  -6   7        153.38        149.65         3.44 o                         
   9  -6   7          0.74          2.60         1.66 o                         
  -9  -5   7         24.18         27.64         4.68 o                         
  -8  -5   7         33.17         45.68         4.87 o                         
  -7  -5   7          2.15          4.93         1.99 o                         
  -6  -5   7         33.16         23.34         1.79 o                         
  -5  -5   7        357.49        343.72         4.28 o                         
  -4  -5   7         45.67         63.56         1.53 o                         
  -3  -5   7        223.13        213.12         2.69 o                         
  -2  -5   7         53.01         58.16         1.66 o                         
  -1  -5   7        554.75        523.06         4.91 o                         
   0  -5   7       1318.86       1368.81        10.58 o                         
   1  -5   7        107.10        101.44         3.53 o                         
   2  -5   7        500.49        456.64         5.01 o                         
   3  -5   7        446.87        450.59         5.39 o                         
   4  -5   7        153.80        197.53         5.30 o                         
   5  -5   7       1522.22       1453.03        13.01 o                         
   6  -5   7        372.18        350.93         4.96 o                         
   7  -5   7        106.18        111.26         2.84 o                         
   8  -5   7         97.64         87.62         2.87 o                         
   9  -5   7         67.35         71.64         2.72 o                         
 -10  -4   7         75.94         90.16         7.95 o                         
  -9  -4   7         24.00         53.38         5.43 o                         
  -8  -4   7          2.92          3.71         3.25 o                         
  -7  -4   7         62.21         69.89         3.58 o                         
  -6  -4   7         60.88         35.02         1.86 o                         
  -5  -4   7        675.18        673.83         6.79 o                         
  -4  -4   7          0.18         12.93         0.82 o                         
  -3  -4   7         41.97         41.84         1.29 o                         
  -2  -4   7       1585.34       1519.44        11.78 o                         
  -1  -4   7        852.43        825.73         6.73 o                         
   0  -4   7          9.04         86.01         1.63 o                         
   1  -4   7         75.39        123.69         4.24 o                         
   2  -4   7         34.22         28.26         1.18 o                         
   3  -4   7         26.70         25.63         1.31 o                         
   4  -4   7       1186.82       1180.39        11.22 o                         
   5  -4   7        796.21        797.79         8.45 o                         
   6  -4   7        159.03        139.20         3.11 o                         
   7  -4   7          6.25          6.85         1.19 o                         
   8  -4   7         83.91         82.34         2.64 o                         
   9  -4   7         31.96         31.87         1.91 o                         
 -10  -3   7          0.69         -0.52         2.96 o                         
  -9  -3   7          6.09          7.84         3.26 o                         
  -8  -3   7          7.20          5.97         2.89 o                         
  -7  -3   7         35.58         40.62         2.17 o                         
  -6  -3   7         23.40          3.70         0.94 o                         
  -5  -3   7        542.27        525.30         5.88 o                         
  -4  -3   7        728.13        709.00         6.19 o                         
  -3  -3   7        334.99        283.64         3.03 o                         
  -2  -3   7         26.52         22.09         0.97 o                         
  -1  -3   7        720.68        777.43         6.56 o                         
   0  -3   7       1738.75       1764.23        13.73 o                         
   1  -3   7          0.32         53.41         4.14 o                         
   2  -3   7        258.34        193.53         2.40 o                         
   3  -3   7          7.94          4.59         0.82 o                         
   4  -3   7        771.93        703.88         6.98 o                         
   5  -3   7         20.47         25.81         1.54 o                         
   6  -3   7        171.94         19.87         2.88 o                         
   7  -3   7         12.76         36.60         2.10 o                         
   8  -3   7         37.56         41.28         2.02 o                         
   9  -3   7         71.38         70.17         2.91 o                         
 -10  -2   7         75.97         79.26         6.37 o                         
  -9  -2   7         89.71         97.80         8.34 o                         
  -8  -2   7         10.32         19.24         1.80 o                         
  -7  -2   7          1.91          0.99         1.13 o                         
  -6  -2   7         78.42         58.04         2.43 o                         
  -5  -2   7       1100.19       1067.17        10.94 o                         
  -4  -2   7        485.36        516.39         7.89 o                         
  -3  -2   7         49.26         57.01         1.25 o                         
  -2  -2   7        804.39        706.23         6.06 o                         
  -1  -2   7          2.34          2.48         0.64 o                         
   0  -2   7       2308.42       2531.28        20.18 o                         
   1  -2   7        126.29        110.71         1.74 o                         
   2  -2   7          5.84         35.48         1.23 o                         
   3  -2   7        381.77        352.51         4.11 o                         
   4  -2   7        655.65        650.27         6.67 o                         
   5  -2   7        151.00        160.91         3.97 o                         
   6  -2   7        646.59        625.71         6.86 o                         
   7  -2   7        722.66        711.24         8.77 o                         
   8  -2   7         60.40         77.95         3.20 o                         
   9  -2   7         26.74         31.24         2.61 o                         
  10  -2   7        175.30        195.43         9.47 o                         
 -10  -1   7          1.63          2.09         2.43 o                         
  -9  -1   7         80.43         84.71         3.57 o                         
  -8  -1   7          5.74         13.50         1.65 o                         
  -7  -1   7          2.38         11.73         1.33 o                         
  -6  -1   7        146.33        140.43         2.63 o                         
  -5  -1   7        252.79        301.70         3.47 o                         
  -4  -1   7        180.36        201.59         6.16 o                         
  -3  -1   7        221.38        240.29         2.77 o                         
  -2  -1   7        312.37        307.35         3.45 o                         
  -1  -1   7        447.63        484.77         9.30 o                         
   0  -1   7       1491.81       1614.38        14.31 o                         
   1  -1   7       1170.49       1087.23         9.80 o                         
   2  -1   7        682.80        763.06         7.22 o                         
   3  -1   7        380.60        371.92         4.26 o                         
   4  -1   7         94.47         97.73         1.89 o                         
   5  -1   7        495.79        472.70         5.17 o                         
   6  -1   7        305.67        289.72         4.22 o                         
   7  -1   7        142.45        143.01         4.21 o                         
   8  -1   7         80.31         78.59         3.91 o                         
   9  -1   7         44.67         56.52         3.41 o                         
  10  -1   7         89.51        132.77        13.59 o                         
 -10   0   7         43.17         51.09         4.03 o                         
  -9   0   7          0.78          4.30         1.75 o                         
  -8   0   7        133.01        125.36         3.32 o                         
  -7   0   7          1.48          3.05         1.23 o                         
  -6   0   7          2.57          6.13         0.90 o                         
  -5   0   7         65.52         68.55         1.57 o                         
  -4   0   7       2229.62       2394.89        18.02 o                         
  -3   0   7        558.70        544.17         5.16 o                         
  -2   0   7         47.63         83.19         1.62 o                         
  -1   0   7       1625.58       1676.00        14.49 o                         
   0   0   7         68.69         86.04         1.72 o                         
   1   0   7       1029.50       1268.47        23.86 o                         
   2   0   7        825.95        858.13         8.75 o                         
   3   0   7         94.86        129.24         2.35 o                         
   4   0   7          4.89         10.23         0.92 o                         
   5   0   7        278.03        318.57         3.82 o                         
   6   0   7        189.68        237.12         6.04 o                         
   7   0   7         91.36        104.32         2.76 o                         
   8   0   7         89.73         90.65         3.87 o                         
   9   0   7        347.71        362.55         7.21 o                         
 -10   1   7         38.97         45.25         4.39 o                         
  -9   1   7         58.86         87.59         3.72 o                         
  -8   1   7        379.35        362.51         6.96 o                         
  -7   1   7         41.51         41.48         1.79 o                         
  -6   1   7         73.53         70.76         2.27 o                         
  -5   1   7        340.59        377.60         5.03 o                         
  -4   1   7        341.80        427.76         9.56 o                         
  -3   1   7        921.71        895.67         8.38 o                         
  -2   1   7        913.22        992.20         9.67 o                         
  -1   1   7        813.67        767.01         7.48 o                         
   0   1   7        147.97        148.54         2.31 o                         
   1   1   7         19.98         -6.32        79.99 o                         
   2   1   7        774.68        751.14         7.35 o                         
   3   1   7         12.93         23.49         1.31 o                         
   4   1   7        411.75        498.92        14.09 o                         
   5   1   7         52.81         58.49         1.76 o                         
   6   1   7         47.18         61.35         6.27 o                         
   7   1   7        226.16        226.95         4.27 o                         
   8   1   7        207.40        192.54         4.85 o                         
   9   1   7         72.15         81.16         4.70 o                         
 -10   2   7         54.13         76.94         4.06 o                         
  -9   2   7          9.14         12.36         2.10 o                         
  -8   2   7        232.37        203.03         5.23 o                         
  -7   2   7          7.26         14.71         1.54 o                         
  -6   2   7         71.28         99.24         4.16 o                         
  -5   2   7        252.36        301.59         7.86 o                         
  -4   2   7        243.45        244.27         4.22 o                         
  -3   2   7        133.34        136.50         2.46 o                         
  -2   2   7       1520.06       1591.97        15.35 o                         
  -1   2   7         27.75         20.61         1.20 o                         
   0   2   7        302.65        229.78         3.16 o                         
   1   2   7         47.17         52.05         1.58 o                         
   2   2   7       1007.78        939.58         9.00 o                         
   3   2   7        326.21        345.14         3.93 o                         
   4   2   7         11.92         16.35         1.27 o                         
   5   2   7         89.76        112.00         2.27 o                         
   6   2   7        189.70        324.27        10.68 o                         
   7   2   7        108.59        110.27         3.68 o                         
   8   2   7          1.68         -0.16         1.79 o                         
   9   2   7        161.61        154.62         4.64 o                         
  -9   3   7         16.19         19.96         2.77 o                         
  -8   3   7         99.51        104.40         4.24 o                         
  -7   3   7         36.13         37.50         2.53 o                         
  -6   3   7         26.72         42.71         2.72 o                         
  -5   3   7        105.14        109.66         2.81 o                         
  -4   3   7        210.78        213.53         4.27 o                         
  -3   3   7        213.29        197.13         3.14 o                         
  -2   3   7        391.89        329.33         4.10 o                         
  -1   3   7        535.78        588.54         6.17 o                         
   0   3   7        109.87         85.23         1.90 o                         
   1   3   7        395.72        473.39         5.23 o                         
   2   3   7        217.87        221.77         3.12 o                         
   3   3   7        157.55        150.64         2.43 o                         
   4   3   7          0.23          3.02         0.97 o                         
   5   3   7        422.94        447.09         5.39 o                         
   6   3   7          6.60         19.71         1.83 o                         
   7   3   7        450.40        421.82         6.58 o                         
   8   3   7        209.49        192.94         5.00 o                         
   9   3   7        222.14        208.50         6.75 o                         
  -9   4   7         72.36         83.46         4.21 o                         
  -8   4   7          7.83          8.53         1.99 o                         
  -7   4   7         93.34        104.83         3.82 o                         
  -6   4   7        440.62        512.86         7.95 o                         
  -5   4   7         64.95        113.41         2.76 o                         
  -4   4   7        172.93        160.43         2.88 o                         
  -3   4   7         91.12        105.21         2.65 o                         
  -2   4   7        659.01        640.07         7.54 o                         
  -1   4   7         66.14        142.03         5.29 o                         
   0   4   7         92.80        108.34         2.15 o                         
   1   4   7       1094.95       1054.33        10.20 o                         
   2   4   7        270.40        272.01         3.69 o                         
   3   4   7        570.80        534.67         5.70 o                         
   4   4   7          4.84         14.72         1.16 o                         
   5   4   7        538.84        568.34         7.89 o                         
   6   4   7        166.99        228.41         4.07 o                         
   7   4   7        496.18        486.04         7.41 o                         
   8   4   7         51.14         54.36         3.51 o                         
  -9   5   7          4.75         21.01         2.45 o                         
  -8   5   7         63.80         55.18         3.34 o                         
  -7   5   7         12.41         11.90         1.89 o                         
  -6   5   7        556.42        567.37         9.06 o                         
  -5   5   7         45.51         41.03         2.41 o                         
  -4   5   7         68.36        103.39         5.15 o                         
  -3   5   7        221.49        191.81         3.29 o                         
  -2   5   7         30.35         28.76         1.71 o                         
  -1   5   7        817.05        746.26         7.87 o                         
   0   5   7         11.41         11.07         1.20 o                         
   1   5   7        273.76        408.29         5.57 o                         
   2   5   7        125.10        104.98         2.31 o                         
   3   5   7        128.74        114.24         2.41 o                         
   4   5   7        646.76        620.02         7.08 o                         
   5   5   7        276.09        267.17         4.59 o                         
   6   5   7         97.72         92.06         3.98 o                         
   7   5   7          7.40         10.44         2.21 o                         
   8   5   7          7.34         10.17         2.13 o                         
  -8   6   7         57.29         75.28         4.00 o                         
  -7   6   7         10.87         16.67         3.26 o                         
  -6   6   7        242.06        235.32         5.10 o                         
  -5   6   7         41.79         56.17         2.77 o                         
  -4   6   7        285.01        294.15         5.27 o                         
  -3   6   7          2.37          4.51         1.34 o                         
  -2   6   7          0.01         10.03         1.31 o                         
  -1   6   7         99.30        126.85         2.72 o                         
   0   6   7          0.81          2.16         1.16 o                         
   1   6   7        223.45        214.91         3.37 o                         
   2   6   7       1081.18        996.68        10.89 o                         
   3   6   7         33.16         44.61         2.03 o                         
   4   6   7        469.94        441.39         5.59 o                         
   5   6   7         67.68         81.15         3.00 o                         
   6   6   7         85.19         81.61         2.93 o                         
   7   6   7          5.44          6.29         2.12 o                         
   8   6   7         18.51         28.61         6.90 o                         
  -8   7   7         52.31         64.87         4.72 o                         
  -7   7   7         20.17         23.38         3.08 o                         
  -6   7   7         75.16         83.63         3.87 o                         
  -5   7   7        199.96        201.71         5.03 o                         
  -4   7   7         30.46         42.63         3.13 o                         
  -3   7   7          1.10          3.71         1.82 o                         
  -2   7   7          0.44          8.65         1.93 o                         
  -1   7   7        887.56        816.87        10.14 o                         
   0   7   7        397.89        368.58         5.31 o                         
   2   7   7        706.01        632.54         7.20 o                         
   3   7   7          0.06         -0.90         1.17 o                         
   4   7   7         28.97         60.18         3.93 o                         
   5   7   7         36.73         46.29         2.62 o                         
   6   7   7          6.09          5.60         1.59 o                         
   7   7   7         14.46         15.63         2.38 o                         
  -7   8   7         74.42         64.92         4.26 o                         
  -6   8   7        139.37        156.07         5.33 o                         
  -5   8   7        243.17        238.58         6.06 o                         
  -4   8   7         64.65         71.06         3.69 o                         
  -3   8   7         21.09         21.01         2.53 o                         
  -2   8   7        152.83        145.87         4.58 o                         
  -1   8   7        399.29        353.24         7.34 o                         
   0   8   7         20.51         34.90         2.59 o                         
   1   8   7         60.27        130.14         5.62 o                         
   2   8   7        115.71        104.92         3.38 o                         
   3   8   7          7.44          9.34         1.43 o                         
   4   8   7         56.65         76.96         3.08 o                         
   5   8   7        128.43        129.59         4.14 o                         
   6   8   7          6.27         14.21         1.91 o                         
  -6   9   7         28.23         30.04         3.74 o                         
  -5   9   7         34.59         35.24         4.11 o                         
  -4   9   7        442.43        446.37         8.49 o                         
  -3   9   7          0.01          2.83         2.17 o                         
  -2   9   7         19.54         11.21         2.58 o                         
  -1   9   7          0.98         19.53         2.50 o                         
   0   9   7          2.03          2.11         2.04 o                         
   1   9   7        226.80        203.84         4.84 o                         
   2   9   7          0.17          2.47         1.70 o                         
   3   9   7        137.74        131.78         3.87 o                         
   4   9   7          7.42          8.62         1.55 o                         
   5   9   7        113.91        128.96         3.98 o                         
  -4  10   7        106.19        108.50         6.85 o                         
  -3  10   7        105.34        112.08         5.51 o                         
  -2  10   7          4.11          6.43         2.72 o                         
  -1  10   7         19.79         16.97         2.83 o                         
   0  10   7          0.70          2.76         2.30 o                         
   1  10   7         17.40         15.36         2.42 o                         
   2  10   7          9.84         11.39         2.10 o                         
   3  10   7         75.61         83.23         3.31 o                         
   4  10   7          0.77          8.34         1.80 o                         
  -2  11   7         14.99         17.24         3.80 o                         
  -1  11   7          0.82         11.82         2.72 o                         
   0  11   7          1.61          6.91         2.53 o                         
   1  11   7          1.74          2.96         2.26 o                         
  -3 -13   8         12.03         10.39         2.59 o                         
  -2 -13   8          3.66         10.81         2.36 o                         
  -1 -13   8         29.77         46.69         3.44 o                         
   0 -13   8          0.68          3.76         2.41 o                         
   1 -13   8        128.83        136.76         5.43 o                         
   2 -13   8         39.86         62.38         3.69 o                         
   3 -13   8          0.08          0.13         2.10 o                         
  -5 -12   8         12.40         26.72         2.70 o                         
  -4 -12   8         48.72         42.81         3.20 o                         
  -3 -12   8         54.17         55.78         3.69 o                         
  -2 -12   8          1.88          4.50         1.95 o                         
  -1 -12   8         48.79         58.06         3.19 o                         
   0 -12   8         40.67         52.04         3.36 o                         
   1 -12   8          3.79         12.65         2.22 o                         
   2 -12   8         43.23         46.89         3.06 o                         
   3 -12   8         13.93         12.71         2.71 o                         
   4 -12   8         18.83         29.14         3.06 o                         
   5 -12   8         32.04         51.16         3.61 o                         
  -6 -11   8          0.18         10.83         2.29 o                         
  -5 -11   8        110.69        125.76         6.49 o                         
  -4 -11   8          0.94         10.84         2.07 o                         
  -3 -11   8        376.23        327.56         5.43 o                         
  -2 -11   8        388.90        342.39         6.00 o                         
  -1 -11   8         49.15         63.02         3.66 o                         
   0 -11   8        395.34        390.12         6.86 o                         
   1 -11   8          0.21          5.98         1.65 o                         
   2 -11   8        164.04        181.89         4.60 o                         
   3 -11   8          4.25          5.99         1.99 o                         
   4 -11   8         21.40         20.04         2.73 o                         
   5 -11   8         67.18         78.71         4.15 o                         
   6 -11   8         11.19         12.28         3.09 o                         
  -7 -10   8        134.85        123.17         5.00 o                         
  -6 -10   8         11.72         19.68         2.45 o                         
  -5 -10   8         87.92         80.80         3.42 o                         
  -4 -10   8        360.24        357.65         6.19 o                         
  -3 -10   8         29.52         35.78         2.17 o                         
  -2 -10   8        994.92        874.96        10.62 o                         
  -1 -10   8        551.54        491.66         6.80 o                         
   0 -10   8        448.34        429.45         6.16 o                         
   1 -10   8          8.42         42.86        11.52 o                         
   2 -10   8        133.79        157.63         6.27 o                         
   3 -10   8         19.12         29.36         2.53 o                         
   4 -10   8         45.38         37.20         2.85 o                         
   5 -10   8        108.01        131.58         5.16 o                         
   6 -10   8          9.21         10.15         2.71 o                         
   7 -10   8         58.62         73.18         4.71 o                         
  -8  -9   8         35.38         36.21         5.44 o                         
  -7  -9   8         18.97         26.30         3.81 o                         
  -6  -9   8         94.44        107.19         5.64 o                         
  -5  -9   8          0.08         36.28         2.59 o                         
  -4  -9   8        220.06        193.47         3.55 o                         
  -3  -9   8        285.15        256.97         4.20 o                         
  -2  -9   8        418.58        374.15         5.03 o                         
  -1  -9   8        732.14        708.69         8.39 o                         
   0  -9   8         39.88         49.45         2.43 o                         
   1  -9   8        150.33        283.75         7.52 o                         
   2  -9   8          0.43          1.04         1.44 o                         
   3  -9   8          0.94          0.15         1.58 o                         
   4  -9   8         37.00         38.42         2.48 o                         
   5  -9   8        138.35        166.43         5.43 o                         
   6  -9   8        208.83        214.96         7.04 o                         
   7  -9   8         24.16         34.83         3.03 o                         
  -8  -8   8         43.30         45.48         2.92 o                         
  -7  -8   8          9.79         13.10         2.10 o                         
  -6  -8   8         55.98         74.88         3.34 o                         
  -5  -8   8        132.83        191.82         4.26 o                         
  -4  -8   8        109.76        111.72         2.76 o                         
  -3  -8   8        325.12        316.01         3.98 o                         
  -2  -8   8          5.96         11.02         1.19 o                         
  -1  -8   8        101.46        146.04         3.08 o                         
   0  -8   8         70.55         89.26         3.29 o                         
   1  -8   8        230.24        255.32         3.87 o                         
   2  -8   8        126.60        106.40         2.63 o                         
   3  -8   8        531.76        494.32         6.31 o                         
   4  -8   8        500.98        509.60         7.58 o                         
   5  -8   8         23.68         22.61         2.48 o                         
   6  -8   8        162.26        135.43         3.93 o                         
   7  -8   8         58.23         59.27         3.32 o                         
   8  -8   8         16.05         14.16         2.47 o                         
  -9  -7   8         36.51         53.36        15.67 o                         
  -8  -7   8         99.33         93.83         7.22 o                         
  -7  -7   8          6.61         10.22         1.90 o                         
  -6  -7   8        158.22        150.41         3.48 o                         
  -5  -7   8        228.69        294.74         4.87 o                         
  -4  -7   8        118.44        132.05         2.50 o                         
  -3  -7   8        333.87        328.89         3.87 o                         
  -2  -7   8        117.12        115.81         2.35 o                         
  -1  -7   8        280.89        299.03         3.73 o                         
   0  -7   8        502.48        522.70         5.57 o                         
   1  -7   8        181.53        188.90         3.19 o                         
   2  -7   8       1041.01        990.55         9.52 o                         
   3  -7   8       1481.38       1371.56        14.21 o                         
   4  -7   8         23.65         28.73         1.92 o                         
   5  -7   8          2.58          7.20         1.43 o                         
   6  -7   8        170.49        150.70         3.70 o                         
   7  -7   8         20.80         25.25         2.31 o                         
   8  -7   8          2.74          4.44         1.69 o                         
  -9  -6   8        107.22        106.66         8.16 o                         
  -8  -6   8         21.23         28.30         2.79 o                         
  -7  -6   8         71.95         73.59         4.28 o                         
  -6  -6   8        196.48        193.72         4.11 o                         
  -5  -6   8        517.94        499.06         6.51 o                         
  -4  -6   8         82.91        151.78         9.55 o                         
  -3  -6   8         63.90         79.72         2.44 o                         
  -2  -6   8        838.72        840.45         7.53 o                         
  -1  -6   8        633.20        578.67         5.52 o                         
   0  -6   8       1234.63       1214.84         9.94 o                         
   1  -6   8         14.11         24.41         2.92 o                         
   2  -6   8        196.62        184.56         2.79 o                         
   3  -6   8         11.21        112.68         2.71 o                         
   4  -6   8        125.44        141.72         3.29 o                         
   5  -6   8        481.43        444.84         5.97 o                         
   6  -6   8         60.36         21.12         1.57 o                         
   7  -6   8        257.91        255.19         4.69 o                         
   8  -6   8        104.03        109.37         3.07 o                         
   9  -6   8         21.48         27.09         2.33 o                         
  -9  -5   8        248.35        235.73         7.77 o                         
  -8  -5   8          3.08         -0.52         1.79 o                         
  -7  -5   8         32.19         52.07         2.72 o                         
  -6  -5   8         81.34         18.86         2.37 o                         
  -4  -5   8        714.52        698.72         7.20 o                         
  -3  -5   8          0.05          1.70         0.70 o                         
  -2  -5   8        551.00        517.45         4.54 o                         
  -1  -5   8        311.09        421.31         9.78 o                         
   0  -5   8        637.68        636.07         5.82 o                         
   1  -5   8       1410.65       1420.91        11.29 o                         
   2  -5   8        262.27        268.71         3.33 o                         
   3  -5   8       1399.63       1231.34        11.54 o                         
   4  -5   8         23.67         37.38         1.82 o                         
   5  -5   8        939.50        915.30         9.45 o                         
   6  -5   8        303.82        286.27         4.62 o                         
   7  -5   8        106.64        106.44         2.99 o                         
   8  -5   8         26.04         24.32         1.84 o                         
   9  -5   8          0.08          4.03         1.89 o                         
  -9  -4   8        294.21        286.65        11.63 o                         
  -8  -4   8         91.87         83.01         7.41 o                         
  -7  -4   8         27.15         39.26         2.33 o                         
  -6  -4   8        350.64        327.36         5.15 o                         
  -5  -4   8        137.19        362.32         4.37 o                         
  -4  -4   8        759.34        808.78        12.33 o                         
  -3  -4   8        470.07        431.28         3.96 o                         
  -2  -4   8         25.24         19.48         0.90 o                         
  -1  -4   8       1217.15       1233.04        10.03 o                         
   0  -4   8       1068.54       1245.19        10.39 o                         
   1  -4   8        432.84        455.13        10.15 o                         
   2  -4   8         43.00         47.72         1.44 o                         
   3  -4   8       1443.54       1351.87        12.31 o                         
   4  -4   8          5.10         15.78         1.31 o                         
   5  -4   8         78.48        310.32         4.27 o                         
   6  -4   8        500.85        464.83         6.64 o                         
   7  -4   8         36.76         49.18         2.22 o                         
   8  -4   8         43.64         51.43         2.53 o                         
   9  -4   8         30.80         43.83         2.42 o                         
 -10  -3   8         49.33         53.48         5.69 o                         
  -9  -3   8        179.73        179.26         7.94 o                         
  -8  -3   8        293.03        244.51         5.45 o                         
  -7  -3   8         80.73         92.27         2.96 o                         
  -6  -3   8        789.02        774.43         9.03 o                         
  -5  -3   8         11.13         16.32         1.20 o                         
  -4  -3   8         23.55         75.03         8.05 o                         
  -3  -3   8        650.44        681.49         5.88 o                         
  -2  -3   8         76.65         82.14         1.49 o                         
  -1  -3   8         23.61         18.61         0.95 o                         
   0  -3   8       1572.70       1837.53        14.67 o                         
   1  -3   8         73.14         70.64         1.55 o                         
   2  -3   8        869.98        865.60         7.56 o                         
   3  -3   8        395.35        410.41         4.66 o                         
   4  -3   8        870.25        816.16         8.87 o                         
   5  -3   8         75.70        135.83         2.70 o                         
   6  -3   8        539.81        500.05         6.67 o                         
   7  -3   8         99.70         90.68         2.84 o                         
   8  -3   8         15.10         14.72         2.03 o                         
   9  -3   8          1.11          2.18         1.68 o                         
 -10  -2   8         79.89         86.67         6.16 o                         
  -9  -2   8          0.25          0.88         1.43 o                         
  -8  -2   8        453.24        447.98         7.30 o                         
  -7  -2   8        463.77        426.58         6.18 o                         
  -6  -2   8        140.52         14.66         2.30 o                         
  -5  -2   8        519.09        495.54         5.25 o                         
  -4  -2   8        532.38        574.16         6.68 o                         
  -3  -2   8        150.14        124.27         1.84 o                         
  -2  -2   8         38.76         84.12         1.61 o                         
  -1  -2   8        364.57        451.64         9.53 o                         
   0  -2   8        747.00        698.90         6.20 o                         
   1  -2   8       1186.15       1198.07        10.45 o                         
   2  -2   8       3690.18       3623.03        29.46 o                         
   3  -2   8        184.59        190.40         2.78 o                         
   4  -2   8       1307.80       1269.00        12.34 o                         
   5  -2   8         61.83         51.14         2.90 o                         
   6  -2   8        206.53        172.21         2.97 o                         
   7  -2   8         58.39         63.42         2.92 o                         
   8  -2   8         14.16         13.98         2.16 o                         
   9  -2   8         67.79         70.30         3.97 o                         
 -10  -1   8          0.42          2.99         1.74 o                         
  -9  -1   8        214.57        204.89         4.62 o                         
  -8  -1   8        247.66        255.70         4.54 o                         
  -7  -1   8        368.42        345.69         5.43 o                         
  -6  -1   8         81.16         28.76         1.52 o                         
  -5  -1   8        444.39        412.69         4.59 o                         
  -4  -1   8         43.49         66.11         1.51 o                         
  -3  -1   8         76.28         59.70         1.72 o                         
  -2  -1   8       1007.60       1022.96         9.11 o                         
  -1  -1   8        273.14        343.32         3.76 o                         
   0  -1   8       1542.26       1582.74        13.45 o                         
   1  -1   8        438.25        492.36         4.92 o                         
   2  -1   8       1893.05       1844.90        16.02 o                         
   3  -1   8         53.94         64.83         1.74 o                         
   4  -1   8        545.36        634.69         6.08 o                         
   5  -1   8        333.39        321.53         4.14 o                         
   6  -1   8        178.87        169.09         2.93 o                         
   7  -1   8        304.83        289.18         5.03 o                         
   8  -1   8          2.32          2.38         1.44 o                         
   9  -1   8        177.63        164.87        10.96 o                         
 -10   0   8          7.00         10.39         2.71 o                         
  -9   0   8        208.93        183.89         4.41 o                         
  -8   0   8        192.94        193.84         4.30 o                         
  -7   0   8        241.27        236.37         4.34 o                         
  -6   0   8        374.14        377.05         4.41 o                         
  -5   0   8        525.79        515.74         5.33 o                         
  -4   0   8        102.32        103.38         1.86 o                         
  -3   0   8         27.68         33.94         1.28 o                         
  -2   0   8       2766.59       2788.79        22.39 o                         
  -1   0   8        553.74        602.96         6.01 o                         
   0   0   8       1745.73       1898.67        16.42 o                         
   1   0   8         34.58        -78.46        78.46 o                         
   2   0   8         65.94         66.06         1.78 o                         
   3   0   8       2565.96       2503.94        22.76 o                         
   4   0   8         52.49         60.48         1.90 o                         
   5   0   8        604.94        612.83         6.20 o                         
   6   0   8        101.67        100.04         2.54 o                         
   7   0   8        105.05        102.11         3.19 o                         
   8   0   8         16.56         26.17         2.57 o                         
   9   0   8         75.67         90.92         4.52 o                         
 -10   1   8         66.29         85.28         3.98 o                         
  -9   1   8         63.63         83.95         3.88 o                         
  -8   1   8          0.37          0.27         1.41 o                         
  -7   1   8        532.48        511.70         6.60 o                         
  -6   1   8        460.76        434.91         5.53 o                         
  -5   1   8        129.36        131.22         2.18 o                         
  -4   1   8       2279.17       2257.47        19.05 o                         
  -3   1   8        168.22        171.73         2.70 o                         
  -2   1   8       1942.76       1807.23        16.26 o                         
  -1   1   8          1.15         10.73         1.50 o                         
   0   1   8         45.52         53.43         1.75 o                         
   1   1   8        672.53        681.17         6.88 o                         
   2   1   8          2.16          1.81         0.75 o                         
   3   1   8        415.57        392.00         4.66 o                         
   4   1   8         19.30         32.36         1.67 o                         
   5   1   8        132.58        125.15         2.46 o                         
   6   1   8         20.40         30.62         1.93 o                         
   7   1   8         12.94         23.74         2.21 o                         
   8   1   8        102.33        113.75         3.91 o                         
   9   1   8          5.99          0.58         2.13 o                         
  -9   2   8         33.76         45.37         4.30 o                         
  -8   2   8         33.13         32.68         2.48 o                         
  -7   2   8        297.65        285.74         4.88 o                         
  -6   2   8        808.08        777.30         9.34 o                         
  -5   2   8        182.62        176.82         3.01 o                         
  -4   2   8        756.14        666.84         7.52 o                         
  -3   2   8        320.50        336.67         4.43 o                         
  -2   2   8          0.32          2.71         0.93 o                         
  -1   2   8          2.42         12.46         2.46 o                         
   0   2   8        221.09        264.88         3.60 o                         
   1   2   8        802.53        741.16         7.51 o                         
   2   2   8        331.72        303.68         3.74 o                         
   3   2   8        102.95         96.45         2.08 o                         
   4   2   8         56.64         79.07         3.64 o                         
   5   2   8        120.11        129.88         2.44 o                         
   6   2   8        366.06        413.59         6.20 o                         
   7   2   8         10.62         13.89         1.80 o                         
   8   2   8        328.61        296.91         6.37 o                         
   9   2   8         32.68         43.54         3.38 o                         
  -9   3   8          8.59         11.80         2.22 o                         
  -8   3   8         36.45         36.95         2.71 o                         
  -7   3   8         90.96        112.95         3.75 o                         
  -6   3   8        344.54        336.79         5.39 o                         
  -5   3   8        931.06        842.58         9.97 o                         
  -4   3   8         65.81         76.94         2.37 o                         
  -3   3   8        456.67        441.73         5.86 o                         
  -2   3   8        354.86        350.36         4.70 o                         
  -1   3   8        984.59        906.67         9.25 o                         
   0   3   8       1129.92       1089.61        10.85 o                         
   1   3   8        433.53        593.86         7.10 o                         
   2   3   8         40.52         45.85         1.70 o                         
   3   3   8        105.71        105.40         2.22 o                         
   4   3   8        531.25        520.68         6.40 o                         
   5   3   8         19.81         25.75         1.50 o                         
   6   3   8        798.80        842.34        10.59 o                         
   7   3   8        144.21        156.33         4.17 o                         
   8   3   8        186.79        189.25         5.73 o                         
   9   3   8        172.83        190.28        24.88 o                         
  -9   4   8        161.35        166.54         5.21 o                         
  -8   4   8         36.20         40.39         3.49 o                         
  -7   4   8        172.07        170.75         4.76 o                         
  -6   4   8        197.25        251.08         5.53 o                         
  -5   4   8       1018.60        957.69        11.74 o                         
  -4   4   8         53.56         46.67         2.05 o                         
  -3   4   8        946.82        827.14         8.68 o                         
  -2   4   8        260.34        240.38         4.16 o                         
  -1   4   8          2.17          7.32         1.00 o                         
   0   4   8          1.86          6.94         1.10 o                         
   1   4   8        103.78        106.81         2.49 o                         
   2   4   8        251.48        205.95         3.34 o                         
   3   4   8          1.74         18.40         1.25 o                         
   4   4   8        259.30        262.30         3.88 o                         
   5   4   8        516.35        509.04         6.92 o                         
   6   4   8        402.74        432.04         6.59 o                         
   7   4   8        138.76        147.45         3.75 o                         
   8   4   8          3.08          4.65         1.98 o                         
  -8   5   8         36.08         46.75         3.23 o                         
  -7   5   8        130.14        116.04         3.65 o                         
  -6   5   8         16.90         18.01         2.00 o                         
  -5   5   8        307.22        285.46         5.19 o                         
  -4   5   8         60.43        116.98         8.07 o                         
  -3   5   8          8.21         13.68         1.67 o                         
  -2   5   8        153.41        139.61         3.05 o                         
  -1   5   8          5.56         11.10         1.22 o                         
   0   5   8        277.02        266.68         4.05 o                         
   1   5   8         47.57         76.87         2.30 o                         
   2   5   8        642.16        594.81         6.98 o                         
   3   5   8        583.67        512.84         6.47 o                         
   4   5   8         12.39         18.46         1.63 o                         
   5   5   8        375.35        392.98         6.53 o                         
   6   5   8         15.22         24.57         2.39 o                         
   7   5   8          2.74          4.02         1.76 o                         
   8   5   8        107.71        115.33         4.82 o                         
  -8   6   8        338.06        326.40         7.47 o                         
  -7   6   8         10.24         11.53         2.02 o                         
  -6   6   8         34.72         39.40         3.09 o                         
  -5   6   8         29.30         26.03         2.18 o                         
  -4   6   8         87.85        137.88         5.43 o                         
  -3   6   8        210.01        182.87         4.22 o                         
  -2   6   8       1651.04       1501.71        16.67 o                         
  -1   6   8          8.46         34.39         7.78 o                         
   0   6   8        303.48        304.42         4.48 o                         
   1   6   8        724.86        635.86         7.45 o                         
   2   6   8        205.14        223.88         4.13 o                         
   3   6   8        204.57        183.55         3.60 o                         
   4   6   8         88.68        100.91         3.02 o                         
   5   6   8        119.86        114.90         3.27 o                         
   6   6   8          3.16          6.25         1.92 o                         
   7   6   8          0.30          3.52         1.89 o                         
  -7   7   8          3.08          3.08         2.18 o                         
  -6   7   8          2.13          5.84         2.29 o                         
  -5   7   8         36.60         31.19         2.72 o                         
  -4   7   8        462.90        451.05         8.04 o                         
  -3   7   8         21.84         20.08         2.78 o                         
  -2   7   8        791.63        696.02        11.11 o                         
  -1   7   8        154.89        236.69         5.12 o                         
   0   7   8          7.01          9.35         2.16 o                         
   1   7   8        577.87        539.47         7.22 o                         
   2   7   8          5.98          7.86         1.56 o                         
   3   7   8        113.28        102.72         3.55 o                         
   4   7   8        153.37        137.82         3.52 o                         
   5   7   8         13.27         12.17         1.81 o                         
   6   7   8         13.49         16.06         2.00 o                         
  -6   8   8         76.57         78.25         4.72 o                         
  -5   8   8         28.25         37.45         3.12 o                         
  -4   8   8        129.40        148.85         5.17 o                         
  -3   8   8        276.21        256.91         6.39 o                         
  -2   8   8         24.92         27.23         3.02 o                         
  -1   8   8        666.30        640.68        10.23 o                         
   0   8   8        186.47        181.36         4.69 o                         
   1   8   8        127.36        257.55         6.40 o                         
   2   8   8        176.93        145.88         3.57 o                         
   3   8   8         63.43         63.22         2.77 o                         
   4   8   8         19.46         42.16         2.34 o                         
   5   8   8         56.63         73.16         3.28 o                         
   6   8   8         21.13         42.38        13.82 o                         
  -5   9   8        218.56        261.93         8.10 o                         
  -4   9   8          6.87         14.55         2.86 o                         
  -3   9   8        428.20        379.99         8.31 o                         
  -2   9   8         97.30         83.55         4.59 o                         
  -1   9   8        332.23        294.81         7.04 o                         
   0   9   8        112.41        117.36         5.88 o                         
   1   9   8          1.29         28.07         2.74 o                         
   2   9   8          5.20          6.86         1.87 o                         
   3   9   8          9.06         15.51         1.95 o                         
   4   9   8          0.69         18.51         1.98 o                         
  -4  10   8        132.68        111.08         9.17 o                         
  -3  10   8         33.34         23.95         3.25 o                         
  -2  10   8         19.81         15.25         2.96 o                         
  -1  10   8          0.02         23.72         3.10 o                         
   0  10   8         36.03         37.67         3.65 o                         
   1  10   8        230.60        207.58         5.84 o                         
   2  10   8         47.83         60.93         3.48 o                         
   3  10   8        128.11        116.27         4.41 o                         
  -3 -13   9          0.20          1.80         2.34 o                         
  -2 -13   9         14.08         16.55         2.83 o                         
  -1 -13   9         40.93         75.78         4.59 o                         
   0 -13   9         88.41         94.96         4.44 o                         
   1 -13   9        208.61        206.74         5.92 o                         
   2 -13   9          0.02          1.86         1.94 o                         
   3 -13   9         24.77         22.67         2.83 o                         
  -5 -12   9         71.60         97.06         6.84 o                         
  -4 -12   9         34.97         35.76         3.06 o                         
  -3 -12   9         27.84         31.75         2.63 o                         
  -2 -12   9          6.56         10.01         2.05 o                         
  -1 -12   9        201.46        219.50         5.03 o                         
   0 -12   9         22.26         40.62         3.07 o                         
   1 -12   9        147.33        173.50         4.34 o                         
   2 -12   9        122.05        101.44         3.96 o                         
   3 -12   9          0.34          3.95         2.16 o                         
   4 -12   9        142.35        165.39         5.23 o                         
  -6 -11   9          2.01         -0.01         2.22 o                         
  -5 -11   9          3.64         29.10         2.95 o                         
  -4 -11   9          1.75          7.86         1.88 o                         
  -3 -11   9         18.78         17.34         1.90 o                         
  -2 -11   9          1.35          4.70         1.87 o                         
  -1 -11   9        532.11        509.36         7.47 o                         
   0 -11   9         20.95         20.39         2.03 o                         
   1 -11   9        172.57        276.64         5.62 o                         
   2 -11   9        216.58        206.56         4.72 o                         
   3 -11   9         15.35         28.67         2.59 o                         
   4 -11   9         67.79         64.44         3.57 o                         
   5 -11   9         55.67         63.90         4.41 o                         
   6 -11   9        142.51        139.46         9.68 o                         
  -7 -10   9         46.25         38.31         3.06 o                         
  -6 -10   9         15.85         20.80         2.96 o                         
  -5 -10   9        122.42        134.74         5.77 o                         
  -4 -10   9          0.62          5.68         1.66 o                         
  -3 -10   9        208.13        198.03         3.99 o                         
  -2 -10   9          0.38          6.44         1.76 o                         
  -1 -10   9        560.40        491.88         6.70 o                         
   0 -10   9        133.20        138.11         3.63 o                         
   1 -10   9         33.99        159.62         6.43 o                         
   2 -10   9         66.31         84.52         3.11 o                         
   3 -10   9         16.84         15.17         2.19 o                         
   4 -10   9        162.07        147.90         5.31 o                         
   5 -10   9          5.22          2.02         2.58 o                         
   6 -10   9         47.95         57.06         3.67 o                         
  -7  -9   9        116.72        121.95         6.23 o                         
  -6  -9   9        116.47        110.61         4.60 o                         
  -5  -9   9         42.07         75.00         2.96 o                         
  -4  -9   9        142.12        134.01         3.40 o                         
  -3  -9   9         19.84         28.15         1.75 o                         
  -2  -9   9        239.60        253.75         4.61 o                         
  -1  -9   9         69.38        266.06         6.99 o                         
   0  -9   9        195.88        199.41         4.31 o                         
   1  -9   9       1084.42       1000.02        10.51 o                         
   2  -9   9        423.64        410.41         5.88 o                         
   3  -9   9        337.58        299.37         5.39 o                         
   4  -9   9          2.26         10.60         2.07 o                         
   5  -9   9        305.68        313.88         6.69 o                         
   6  -9   9          3.77          5.27         2.18 o                         
   7  -9   9         67.15         64.50         4.21 o                         
  -8  -8   9         94.18         94.86         3.86 o                         
  -7  -8   9         32.05         37.20         2.96 o                         
  -6  -8   9        259.41        205.89         4.44 o                         
  -5  -8   9          1.29          4.82         1.28 o                         
  -4  -8   9        217.89        269.60         7.59 o                         
  -3  -8   9        208.66        203.76         3.17 o                         
  -2  -8   9        712.64        662.24         7.17 o                         
  -1  -8   9        242.92        383.41         6.40 o                         
   0  -8   9         90.80         93.90         2.35 o                         
   1  -8   9        839.62        787.82         7.82 o                         
   2  -8   9         16.62         24.06         1.71 o                         
   3  -8   9         99.04        111.07         3.57 o                         
   4  -8   9          5.25         11.50         2.26 o                         
   5  -8   9         30.61         86.77         3.82 o                         
   6  -8   9         19.37         16.42         2.25 o                         
   7  -8   9         77.83         79.95         3.96 o                         
   8  -8   9        137.04        151.10         4.68 o                         
  -8  -7   9         55.03         51.62         3.66 o                         
  -7  -7   9          5.77          0.73         1.98 o                         
  -6  -7   9        168.57        139.46         4.66 o                         
  -5  -7   9         19.28         28.88         2.16 o                         
  -4  -7   9        521.65        479.79         6.03 o                         
  -3  -7   9          5.28          9.29         1.02 o                         
  -2  -7   9        173.71        159.53         2.72 o                         
  -1  -7   9          4.28          8.81         1.05 o                         
   0  -7   9         89.24        109.47         2.28 o                         
   1  -7   9        110.19        143.42         2.64 o                         
   2  -7   9          4.32         11.21         1.30 o                         
   3  -7   9        131.46        157.22         3.14 o                         
   4  -7   9         10.82         10.21         1.53 o                         
   5  -7   9        100.67        111.74         3.15 o                         
   6  -7   9        208.24        205.38         4.21 o                         
   7  -7   9         24.55         25.57         2.26 o                         
   8  -7   9          0.64          4.97         1.56 o                         
  -9  -6   9          9.94          7.09         6.58 o                         
  -8  -6   9         37.37         48.19         3.32 o                         
  -7  -6   9         72.06         83.00         3.44 o                         
  -6  -6   9        249.49        235.69         4.37 o                         
  -5  -6   9          1.42        137.26         3.71 o                         
  -4  -6   9        307.05        291.15         3.61 o                         
  -3  -6   9         12.43         77.33         3.21 o                         
  -2  -6   9        132.36        137.59         2.37 o                         
  -1  -6   9       1073.13       1008.97         8.76 o                         
   0  -6   9        444.02        464.30         4.70 o                         
   1  -6   9         49.28        134.45         4.73 o                         
   2  -6   9        130.93        146.14         2.66 o                         
   3  -6   9        577.56        569.13         6.33 o                         
   4  -6   9         20.07         24.10         1.84 o                         
   5  -6   9          6.41          9.63         1.74 o                         
   6  -6   9        279.38        240.71         4.47 o                         
   7  -6   9          6.77          8.93         1.66 o                         
   8  -6   9          2.97          4.11         1.72 o                         
  -9  -5   9          7.83          3.44         3.27 o                         
  -8  -5   9         16.41         16.91         1.91 o                         
  -7  -5   9        165.23        151.23         3.81 o                         
  -6  -5   9        322.13        300.33         4.72 o                         
  -5  -5   9        107.78        331.41         5.80 o                         
  -4  -5   9        167.24        157.01         2.48 o                         
  -3  -5   9       1777.04       1713.31        13.18 o                         
  -2  -5   9       1509.71       1459.85        11.00 o                         
  -1  -5   9        708.92        671.79         6.15 o                         
   0  -5   9          2.74          3.56         0.80 o                         
   1  -5   9          0.70          8.50         1.55 o                         
   2  -5   9        360.32        334.78         3.85 o                         
   3  -5   9        319.06        305.99         3.84 o                         
   4  -5   9         68.67         74.74         2.52 o                         
   5  -5   9        731.43        715.90         8.36 o                         
   6  -5   9        443.83        413.25         5.88 o                         
   7  -5   9        476.35        439.81         6.17 o                         
   8  -5   9          2.89          3.96         1.62 o                         
   9  -5   9        249.71        253.61         5.09 o                         
  -9  -4   9          1.87          3.90         2.18 o                         
  -8  -4   9          0.16          3.01         1.41 o                         
  -7  -4   9         57.70         57.66         3.02 o                         
  -6  -4   9        363.04        318.87         6.32 o                         
  -5  -4   9        565.93        622.83         6.18 o                         
  -4  -4   9        495.34        457.88         4.98 o                         
  -3  -4   9        204.64        232.43         2.71 o                         
  -2  -4   9        245.06        235.51         2.77 o                         
  -1  -4   9          5.73         36.26         2.41 o                         
   0  -4   9         79.07         63.68         1.68 o                         
   1  -4   9        188.03        231.64         2.86 o                         
   2  -4   9         78.82         89.44         1.71 o                         
   3  -4   9        677.00        638.45         6.31 o                         
   4  -4   9         30.96         35.35         1.63 o                         
   5  -4   9       1449.84       1398.28        14.35 o                         
   6  -4   9        135.76        165.84        10.92 o                         
   7  -4   9        282.63        291.35         4.91 o                         
   8  -4   9         24.76         24.97         2.10 o                         
   9  -4   9         30.31         32.75         2.40 o                         
  -9  -3   9         45.78         59.68         3.83 o                         
  -8  -3   9        185.55        171.34         4.09 o                         
  -7  -3   9         41.69         49.02         2.28 o                         
  -6  -3   9        313.34        249.64         6.25 o                         
  -5  -3   9        254.32        263.37         3.32 o                         
  -4  -3   9        159.29        258.22         6.44 o                         
  -3  -3   9          6.01          9.18         0.82 o                         
  -2  -3   9        555.15        539.60         4.87 o                         
  -1  -3   9        312.64        391.06         6.20 o                         
   0  -3   9          5.27          3.44         0.69 o                         
   1  -3   9        790.09        775.46         7.14 o                         
   2  -3   9          2.61          5.64         0.75 o                         
   3  -3   9        470.88        449.04         4.91 o                         
   4  -3   9         96.92         96.74         2.46 o                         
   5  -3   9        440.26        420.25         5.75 o                         
   6  -3   9        220.01        239.39         4.41 o                         
   7  -3   9         22.86         31.75         1.89 o                         
   8  -3   9          9.43          9.87         1.89 o                         
   9  -3   9         19.73         21.73         2.90 o                         
  -9  -2   9        119.62        109.48         5.49 o                         
  -8  -2   9         38.07         38.74         2.30 o                         
  -7  -2   9         17.80         21.06         1.96 o                         
  -6  -2   9        295.37        272.43         4.34 o                         
  -5  -2   9        236.90        217.40         3.08 o                         
  -4  -2   9          7.92         14.35         2.60 o                         
  -3  -2   9        538.14        520.49         5.14 o                         
  -2  -2   9        433.65        428.06         4.45 o                         
  -1  -2   9        575.37        535.31         5.54 o                         
   0  -2   9        292.90        257.34         3.08 o                         
   1  -2   9         54.94         81.92         3.50 o                         
   2  -2   9          0.77          0.59         0.75 o                         
   3  -2   9       1703.28       1696.41        16.54 o                         
   4  -2   9        108.07        108.00         2.57 o                         
   5  -2   9         57.06         68.19         2.20 o                         
   6  -2   9        125.54        122.41         3.65 o                         
   7  -2   9          2.67          4.74         1.63 o                         
   8  -2   9          1.77          4.86         1.69 o                         
   9  -2   9         14.93         16.94         2.76 o                         
  -9  -1   9          8.99         11.00         1.77 o                         
  -8  -1   9         50.53         57.50         2.61 o                         
  -7  -1   9        174.13        178.89         3.70 o                         
  -6  -1   9          6.05         14.83         1.25 o                         
  -5  -1   9        149.81        154.60         2.47 o                         
  -4  -1   9        108.04        173.84         4.70 o                         
  -3  -1   9       1526.94       1447.27        12.24 o                         
  -2  -1   9         58.44         53.40         1.57 o                         
  -1  -1   9       1889.33       2034.87        17.60 o                         
   0  -1   9        302.27        276.30         3.38 o                         
   1  -1   9       2090.76       2250.88        19.28 o                         
   2  -1   9        330.64        296.22         3.66 o                         
   3  -1   9        316.23        336.13         4.24 o                         
   4  -1   9        361.53        364.27         6.98 o                         
   5  -1   9         77.62         83.31         2.61 o                         
   6  -1   9         66.49         75.47         2.37 o                         
   7  -1   9         87.02         96.69         3.28 o                         
   8  -1   9          8.52          8.24         1.77 o                         
   9  -1   9         10.38         10.41         2.14 o                         
  -9   0   9        100.81        118.11         6.85 o                         
  -8   0   9         28.26         29.64         2.07 o                         
  -7   0   9         22.87         21.35         1.62 o                         
  -6   0   9          0.37          5.92         0.99 o                         
  -5   0   9        548.63        570.33         5.82 o                         
  -4   0   9         19.74         28.05         1.41 o                         
  -3   0   9       2428.22       2300.31        18.84 o                         
  -2   0   9        292.09        249.17         3.11 o                         
  -1   0   9        929.87        951.25         8.73 o                         
   0   0   9        379.22        417.42         4.46 o                         
   1   0   9        248.38        414.19         9.79 o                         
   2   0   9        573.87        480.12         5.32 o                         
   3   0   9        250.27        240.32         3.52 o                         
   4   0   9        304.93        322.58         4.72 o                         
   5   0   9        226.61        220.28         3.55 o                         
   6   0   9          0.88         14.60         1.31 o                         
   7   0   9        130.18        119.29         3.47 o                         
   8   0   9         23.65         23.18         2.19 o                         
   9   0   9         48.73         46.65         3.48 o                         
  -9   1   9          1.22          3.55         2.04 o                         
  -8   1   9         10.38          8.87         2.01 o                         
  -7   1   9         33.18         38.59         2.10 o                         
  -6   1   9         46.82         49.30         2.10 o                         
  -5   1   9        229.96        208.88         2.94 o                         
  -4   1   9         34.49         61.00         2.34 o                         
  -3   1   9        390.14        396.45         4.78 o                         
  -2   1   9        156.75        137.13         2.47 o                         
  -1   1   9         72.50         69.44         1.80 o                         
   0   1   9        684.03        647.56         6.74 o                         
   1   1   9         39.58         50.44         1.89 o                         
   2   1   9        153.53        175.73         2.67 o                         
   3   1   9        161.29        150.22         2.72 o                         
   4   1   9          0.66          9.11         1.12 o                         
   5   1   9         66.38         69.14         2.36 o                         
   6   1   9         86.39        104.41         4.22 o                         
   7   1   9         40.92         49.64         2.76 o                         
   8   1   9          0.89          4.55         1.57 o                         
   9   1   9        125.53        134.06         5.96 o                         
  -9   2   9         18.93         20.82         2.48 o                         
  -8   2   9         11.96         12.02         1.98 o                         
  -7   2   9          5.90          7.59         1.68 o                         
  -6   2   9        243.16        294.39         6.97 o                         
  -5   2   9        126.25        126.65         2.75 o                         
  -4   2   9        418.55        381.89         4.91 o                         
  -3   2   9        308.31        305.66         4.41 o                         
  -2   2   9        575.01        541.16         6.26 o                         
  -1   2   9        579.78        606.88         6.78 o                         
   0   2   9        433.59        479.75         5.64 o                         
   1   2   9         86.07        184.50         5.25 o                         
   2   2   9         67.08         69.37         2.08 o                         
   3   2   9          8.20         13.03         1.30 o                         
   4   2   9        127.86        131.55         2.60 o                         
   5   2   9        594.23        542.97         6.99 o                         
   6   2   9         27.08         50.31         6.57 o                         
   7   2   9        307.37        318.51         5.93 o                         
   8   2   9         67.38         73.72         4.61 o                         
  -9   3   9         42.25         43.13         3.80 o                         
  -8   3   9         92.27         99.05         3.65 o                         
  -7   3   9        168.55        178.10         4.48 o                         
  -6   3   9        614.71        682.00        12.99 o                         
  -5   3   9         78.36         87.94         3.89 o                         
  -4   3   9        360.50        377.56         7.26 o                         
  -3   3   9        156.72        151.50         3.03 o                         
  -2   3   9         65.06         73.71         2.65 o                         
  -1   3   9        277.00        266.49         4.31 o                         
   0   3   9         36.39         38.90         1.84 o                         
   1   3   9        140.61        183.20         3.23 o                         
   2   3   9         25.25         30.80         1.62 o                         
   3   3   9        808.41        707.01         7.19 o                         
   4   3   9        158.85        175.36         3.33 o                         
   5   3   9       1446.36       1375.97        15.24 o                         
   6   3   9         57.18        110.78         4.02 o                         
   7   3   9         12.69         16.73         1.96 o                         
   8   3   9         14.77         19.31         2.55 o                         
  -8   4   9        204.06        184.03         4.96 o                         
  -7   4   9         68.12         77.52         3.44 o                         
  -6   4   9        270.30        305.10         5.67 o                         
  -5   4   9        114.32        152.21         4.09 o                         
  -4   4   9        194.71        232.43         5.47 o                         
  -3   4   9        628.16        534.57         6.57 o                         
  -2   4   9         17.80         15.45         1.61 o                         
  -1   4   9        126.76        244.83         5.46 o                         
   0   4   9         91.47        123.39         2.83 o                         
   1   4   9        881.96        808.72         8.77 o                         
   2   4   9          6.08         16.04         1.44 o                         
   3   4   9        418.15        380.33         5.29 o                         
   4   4   9        411.16        425.81         6.21 o                         
   5   4   9        107.39        100.99         3.20 o                         
   6   4   9          1.83          5.16         1.58 o                         
   7   4   9         44.92         60.00         2.88 o                         
   8   4   9         42.06         45.64         3.65 o                         
  -8   5   9        136.92        134.77         4.68 o                         
  -7   5   9          2.62          5.03         1.70 o                         
  -6   5   9          3.30          5.86         1.75 o                         
  -5   5   9        484.65        481.79         7.72 o                         
  -4   5   9        267.91        251.21         4.91 o                         
  -3   5   9        368.20        288.56         5.27 o                         
  -2   5   9          2.46          2.34         1.37 o                         
  -1   5   9         11.61         40.42         4.42 o                         
   0   5   9        240.05        217.90         3.75 o                         
   1   5   9        500.01        463.23         6.35 o                         
   2   5   9        110.67        104.41         3.05 o                         
   3   5   9         91.13         95.46         2.89 o                         
   4   5   9        658.28        628.52         7.95 o                         
   5   5   9         32.40         37.05         2.35 o                         
   6   5   9         39.05         55.76         3.10 o                         
   7   5   9        128.11        121.64         4.64 o                         
  -7   6   9        210.17        187.36         5.35 o                         
  -6   6   9          5.75         11.09         2.20 o                         
  -5   6   9        117.09        101.61         3.90 o                         
  -4   6   9        144.61        124.64         4.15 o                         
  -3   6   9         51.19         83.65         3.85 o                         
  -2   6   9          5.12          7.85         1.95 o                         
  -1   6   9         79.41         92.78         3.14 o                         
   0   6   9        292.63        276.35         4.90 o                         
   1   6   9         68.70         81.57         2.98 o                         
   2   6   9       1336.90       1198.60        13.87 o                         
   3   6   9         23.79         45.95         2.27 o                         
   4   6   9        189.72        184.32         3.69 o                         
   5   6   9         23.44         22.92         1.90 o                         
   6   6   9         39.07         46.23         2.89 o                         
   7   6   9         12.34          9.34         2.39 o                         
  -7   7   9         28.45         16.64         2.52 o                         
  -6   7   9          1.76          5.54         2.45 o                         
  -5   7   9         28.08         32.07         3.45 o                         
  -4   7   9         60.92         84.12         4.30 o                         
  -3   7   9          0.28          4.62         1.91 o                         
  -2   7   9        205.04        194.86         5.24 o                         
  -1   7   9          6.90         20.80         2.53 o                         
   0   7   9        590.91        572.42         8.72 o                         
   1   7   9         47.05         53.36         2.83 o                         
   2   7   9        485.63        424.20         6.43 o                         
   3   7   9         18.12         25.30         2.20 o                         
   4   7   9          0.52          7.75         1.79 o                         
   5   7   9        105.80        119.62         3.66 o                         
   6   7   9          0.05          2.27         1.91 o                         
  -6   8   9          1.36          4.24         2.49 o                         
  -5   8   9         15.51         15.25         2.70 o                         
  -4   8   9        223.27        202.83         6.02 o                         
  -3   8   9         13.50         11.50         2.72 o                         
  -2   8   9        194.43        163.41         5.56 o                         
  -1   8   9          0.67          5.34         2.26 o                         
   0   8   9        103.43        110.61         4.62 o                         
   1   8   9         84.64         83.34         3.84 o                         
   2   8   9         64.68         71.12         3.28 o                         
   3   8   9         36.99         39.80         2.50 o                         
   4   8   9        268.64        250.28         4.89 o                         
   5   8   9        108.61        107.66         3.82 o                         
  -4   9   9        220.39        216.98         6.94 o                         
  -3   9   9         17.47         14.96         2.87 o                         
  -2   9   9         43.97         47.51         4.49 o                         
  -1   9   9         38.34         48.91         3.63 o                         
   0   9   9          6.79          4.19         2.39 o                         
   1   9   9         97.71         89.31         4.24 o                         
   2   9   9        132.97        131.85         4.33 o                         
   3   9   9         81.83         68.59         3.78 o                         
   4   9   9        114.86        109.89        12.70 o                         
  -2  10   9          5.96         13.46         2.99 o                         
  -1  10   9         36.34         39.44         3.53 o                         
   0  10   9         86.34         98.46         5.07 o                         
   1  10   9         36.62         41.89         4.09 o                         
  -2 -13  10         68.38         77.67         4.40 o                         
  -1 -13  10          4.69          9.78         2.42 o                         
   0 -13  10         68.59         69.38         4.05 o                         
   1 -13  10         17.40         19.14         3.20 o                         
   2 -13  10         70.86         77.06         3.57 o                         
  -4 -12  10        175.09        181.42         6.52 o                         
  -3 -12  10         71.14         72.15         3.89 o                         
  -2 -12  10        191.88        157.48         4.98 o                         
  -1 -12  10          1.33          2.83         2.06 o                         
   0 -12  10        224.85        223.70         6.09 o                         
   1 -12  10         10.93         14.11         2.20 o                         
   2 -12  10          1.35          2.12         1.97 o                         
   3 -12  10        144.91        157.87         4.50 o                         
   4 -12  10         15.78         25.99         2.76 o                         
  -5 -11  10          0.35         11.89         2.60 o                         
  -4 -11  10         99.60        117.06         5.15 o                         
  -3 -11  10          4.31          9.75         1.86 o                         
  -2 -11  10         77.59         66.06         3.27 o                         
  -1 -11  10        200.84        195.65         4.52 o                         
   0 -11  10         19.16         20.32         2.40 o                         
   1 -11  10         31.04         65.90         3.11 o                         
   2 -11  10         20.56         29.79         2.41 o                         
   3 -11  10         60.18         58.73         3.10 o                         
   4 -11  10         49.26         55.56         3.81 o                         
   5 -11  10        174.45        178.96         6.03 o                         
  -6 -10  10         47.33         51.88         3.50 o                         
  -5 -10  10          0.57          2.59         1.80 o                         
  -4 -10  10          0.62         10.39         1.54 o                         
  -3 -10  10          4.45         12.89         1.52 o                         
  -2 -10  10        113.06        113.13         3.38 o                         
  -1 -10  10         29.18         64.20         3.69 o                         
   0 -10  10         47.54         64.46         3.04 o                         
   1 -10  10        329.11        303.45         5.33 o                         
   2 -10  10         46.59         47.67         2.73 o                         
   3 -10  10        301.11        287.51         5.61 o                         
   4 -10  10         92.71        109.54         4.41 o                         
   5 -10  10          0.14         -1.15         2.27 o                         
   6 -10  10         11.07         -0.33         2.23 o                         
  -7  -9  10          9.80         23.29         2.49 o                         
  -6  -9  10          5.71          7.18         2.04 o                         
  -5  -9  10        132.60        189.37         4.11 o                         
  -4  -9  10         14.83         19.32         1.95 o                         
  -3  -9  10        295.60        281.34         4.33 o                         
  -2  -9  10          2.15          5.24         1.49 o                         
  -1  -9  10        280.18        631.15        15.08 o                         
   0  -9  10        222.38        223.65         4.30 o                         
   1  -9  10       1782.34       1721.85        17.61 o                         
   2  -9  10        469.60        413.72         6.23 o                         
   3  -9  10          5.42          9.39         2.03 o                         
   4  -9  10        145.29        140.38         4.38 o                         
   5  -9  10         39.80         46.74         3.18 o                         
   6  -9  10        253.97        245.21         6.22 o                         
   7  -9  10         65.89         66.46         3.77 o                         
  -8  -8  10         14.14         15.65         2.98 o                         
  -7  -8  10        118.23        114.16         4.12 o                         
  -6  -8  10         11.76          7.77         1.78 o                         
  -5  -8  10        290.63        248.72         4.33 o                         
  -4  -8  10         10.24         17.06         1.59 o                         
  -3  -8  10        142.67        140.48         2.79 o                         
  -2  -8  10        137.75        128.81         3.90 o                         
  -1  -8  10       1091.06        992.28        10.60 o                         
   0  -8  10        963.46        928.22         9.49 o                         
   2  -8  10        871.08        824.98         9.34 o                         
   3  -8  10        122.62        134.82         3.60 o                         
   4  -8  10         53.55         53.78         2.78 o                         
   5  -8  10         85.35        101.80         3.95 o                         
   6  -8  10        164.78        165.57         4.44 o                         
   7  -8  10         40.25         38.46         3.06 o                         
  -8  -7  10          5.00          9.24         2.75 o                         
  -7  -7  10        124.97        127.03         4.57 o                         
  -6  -7  10         46.84         16.49         2.22 o                         
  -5  -7  10          3.35         26.50         1.79 o                         
  -4  -7  10         36.02         52.33         2.29 o                         
  -3  -7  10        107.06        106.92         2.81 o                         
  -2  -7  10        928.23        846.18         7.83 o                         
  -1  -7  10          0.24         19.79         3.26 o                         
   0  -7  10        269.27        255.67         3.48 o                         
   1  -7  10        862.46        804.04         8.47 o                         
   2  -7  10        235.55        223.49         4.37 o                         
   3  -7  10         47.91         70.47         2.55 o                         
   4  -7  10        123.83        127.30         3.09 o                         
   5  -7  10        121.95        177.93         4.09 o                         
   6  -7  10          6.75          8.23         1.87 o                         
   7  -7  10         11.41          9.29         1.86 o                         
   8  -7  10        183.37        187.55         5.54 o                         
  -9  -6  10         33.78         39.16         6.73 o                         
  -8  -6  10          0.15          4.06         1.77 o                         
  -7  -6  10        101.07        102.23         4.08 o                         
  -6  -6  10        212.06        205.77         4.27 o                         
  -5  -6  10         27.71         40.28         1.87 o                         
  -4  -6  10        174.74        152.91         2.84 o                         
  -3  -6  10         29.85         30.50         1.39 o                         
  -2  -6  10        657.46        608.83         5.74 o                         
  -1  -6  10        338.65        311.09         4.27 o                         
   0  -6  10        112.11        105.95         2.29 o                         
   1  -6  10         20.04         27.64         1.65 o                         
   2  -6  10         53.35         68.16         2.48 o                         
   3  -6  10         50.67         52.02         2.44 o                         
   4  -6  10        174.42        204.85         3.51 o                         
   5  -6  10        222.26        363.91         5.67 o                         
   6  -6  10         23.66          7.82         1.43 o                         
   7  -6  10         48.55         57.88         2.88 o                         
   8  -6  10        314.34        312.83         6.25 o                         
  -9  -5  10        125.56        115.00         4.64 o                         
  -8  -5  10        199.95        213.70         6.31 o                         
  -7  -5  10         28.60         48.99         2.57 o                         
  -6  -5  10        411.72        351.04         5.64 o                         
  -5  -5  10         77.32        259.28         3.82 o                         
  -4  -5  10        202.81        178.13         2.60 o                         
  -3  -5  10        288.72        252.27         3.11 o                         
  -2  -5  10        532.29        547.22         5.29 o                         
  -1  -5  10        134.61        223.85         5.53 o                         
   0  -5  10         25.98         28.57         1.43 o                         
   1  -5  10        894.39        832.12         7.40 o                         
   2  -5  10         99.66        105.76         2.27 o                         
   3  -5  10        135.83        112.67         2.64 o                         
   4  -5  10         15.44         40.69         2.27 o                         
   5  -5  10        309.05        367.18         5.76 o                         
   6  -5  10        386.15        379.19         6.19 o                         
   7  -5  10         23.99         27.82         2.29 o                         
   8  -5  10        244.67        220.82         5.90 o                         
  -9  -4  10        110.40        110.28         3.81 o                         
  -8  -4  10        163.54        130.28         4.30 o                         
  -7  -4  10        201.79        177.43         3.87 o                         
  -6  -4  10        498.05        522.57         7.73 o                         
  -5  -4  10        198.71        544.66         8.07 o                         
  -4  -4  10         15.42         26.91         1.39 o                         
  -3  -4  10        143.33        124.91         2.19 o                         
  -2  -4  10         16.80         38.54         1.46 o                         
  -1  -4  10       1247.50       1218.54         9.95 o                         
   0  -4  10        418.11        416.40         4.48 o                         
   2  -4  10        275.41        245.86         3.12 o                         
   3  -4  10        381.26        340.55         4.07 o                         
   4  -4  10        561.79        516.67         5.87 o                         
   5  -4  10         11.73         52.65         2.48 o                         
   6  -4  10       1097.99       1031.67        12.14 o                         
   7  -4  10        114.86        128.44         3.50 o                         
   8  -4  10        173.81        178.32         4.86 o                         
   9  -4  10        242.44        230.24        14.50 o                         
  -9  -3  10         10.26         15.05         2.04 o                         
  -8  -3  10        137.33        124.71         4.13 o                         
  -7  -3  10        323.54        292.49         4.83 o                         
  -6  -3  10         56.29         22.33         1.75 o                         
  -5  -3  10          2.74        134.68         3.61 o                         
  -4  -3  10         46.26         49.11         1.80 o                         
  -3  -3  10         25.61         32.47         1.43 o                         
  -2  -3  10         53.32         61.08         1.68 o                         
  -1  -3  10        167.69        166.97         2.40 o                         
   0  -3  10       1388.35       1367.95        11.47 o                         
   1  -3  10          6.36         34.86         1.67 o                         
   2  -3  10        903.36        884.48         7.94 o                         
   3  -3  10        275.55        275.81         3.83 o                         
   4  -3  10        886.35        817.74         8.37 o                         
   5  -3  10        159.66        182.28         3.57 o                         
   6  -3  10        540.44        525.52         7.47 o                         
   7  -3  10        225.52        221.46         4.43 o                         
   8  -3  10         17.65         27.32         3.19 o                         
   9  -3  10         68.13         75.10         3.80 o                         
  -9  -2  10         93.55        102.31         4.11 o                         
  -8  -2  10         32.80         39.88         2.35 o                         
  -7  -2  10         21.81         21.74         2.16 o                         
  -6  -2  10         27.63          5.80         1.05 o                         
  -5  -2  10         13.99         14.04         1.09 o                         
  -4  -2  10         21.09         31.93         1.40 o                         
  -3  -2  10        225.18        211.61         3.02 o                         
  -2  -2  10        526.26        483.16         5.00 o                         
  -1  -2  10         59.22        109.84         7.15 o                         
   0  -2  10        933.57        988.63         9.09 o                         
   1  -2  10       1123.58       1071.78        10.03 o                         
   2  -2  10        466.44        448.82         5.51 o                         
   3  -2  10        401.60        408.16         5.67 o                         
   4  -2  10        438.66        409.24         5.16 o                         
   5  -2  10        253.51        245.08         4.03 o                         
   6  -2  10          5.35          5.79         1.42 o                         
   7  -2  10        231.12        241.20         4.60 o                         
   8  -2  10        215.87        208.64         5.14 o                         
   9  -2  10          1.04          4.05         1.94 o                         
  -9  -1  10        158.98        155.57         4.72 o                         
  -8  -1  10          0.11          0.71         1.37 o                         
  -7  -1  10        160.69        148.51         3.59 o                         
  -6  -1  10         71.54         80.46         2.82 o                         
  -5  -1  10        182.13        188.83         3.07 o                         
  -4  -1  10        571.46        570.79         5.72 o                         
  -3  -1  10          8.74         11.37         1.01 o                         
  -2  -1  10        576.98        550.20         5.57 o                         
  -1  -1  10        308.23        509.94        22.70 o                         
   0  -1  10       1308.86       1287.04        11.43 o                         
   1  -1  10       2739.07       2560.46        21.38 o                         
   2  -1  10        279.26        264.32         4.03 o                         
   3  -1  10       1303.09       1171.19        12.49 o                         
   4  -1  10        223.22        240.44         3.58 o                         
   5  -1  10        322.35        313.03         4.60 o                         
   6  -1  10        147.90        140.07         3.23 o                         
   7  -1  10         35.83         32.94         2.50 o                         
   8  -1  10        116.67        124.72         4.39 o                         
   9  -1  10        155.29        159.80         7.49 o                         
  -9   0  10        221.41        213.44         5.20 o                         
  -8   0  10         15.69         14.25         1.97 o                         
  -7   0  10         18.68         26.03         1.75 o                         
  -6   0  10        178.85        170.54         3.12 o                         
  -5   0  10         50.22         65.98         2.92 o                         
  -4   0  10        583.84        582.80         6.72 o                         
  -3   0  10         24.60         21.88         1.29 o                         
  -2   0  10        626.21        582.90         5.90 o                         
  -1   0  10       4138.80       4146.33        33.83 o                         
   0   0  10        361.20        388.68         4.12 o                         
   1   0  10       2263.20       2817.27        29.59 o                         
   2   0  10        126.21        132.23         2.64 o                         
   3   0  10         47.91         48.82         1.89 o                         
   4   0  10        157.10        170.75         3.18 o                         
   5   0  10         55.99         54.52         3.79 o                         
   6   0  10         60.98         67.72         2.76 o                         
   7   0  10        136.93        145.72         4.01 o                         
   8   0  10        249.41        250.74         5.94 o                         
   9   0  10          0.99          2.77        10.14 o                         
  -9   1  10          0.37          3.63         1.78 o                         
  -8   1  10         13.44         12.99         2.28 o                         
  -7   1  10         39.82         43.97         2.69 o                         
  -6   1  10         77.12         90.23         2.77 o                         
  -5   1  10        150.93        149.88         2.79 o                         
  -4   1  10        540.07        519.13         5.40 o                         
  -3   1  10       1345.62       1250.68        12.88 o                         
  -2   1  10          2.57          4.33         1.01 o                         
  -1   1  10        566.80        525.23         6.23 o                         
   0   1  10         52.23         72.61         2.05 o                         
   2   1  10        214.14        200.18         3.35 o                         
   3   1  10        585.45        556.50         6.36 o                         
   4   1  10        522.61        515.30         6.33 o                         
   5   1  10          2.92          2.94         1.29 o                         
   6   1  10        555.47        560.36         7.46 o                         
   7   1  10        114.70        114.60         3.91 o                         
   8   1  10        124.72        128.61         3.87 o                         
  -9   2  10         96.43         96.68         5.94 o                         
  -8   2  10         18.97         41.83         3.02 o                         
  -7   2  10        397.44        388.17         6.43 o                         
  -6   2  10        320.07        319.78         5.18 o                         
  -5   2  10        285.16        287.94         5.15 o                         
  -4   2  10         50.41         75.74         3.26 o                         
  -3   2  10        557.93        517.36         6.04 o                         
  -2   2  10          9.31         19.16         1.52 o                         
  -1   2  10          4.13          8.56         1.25 o                         
   0   2  10        992.13        974.66        10.75 o                         
   1   2  10         59.34         70.86         2.47 o                         
   2   2  10        241.25        213.77         3.41 o                         
   3   2  10         89.37         97.67         2.45 o                         
   4   2  10       1366.18       1351.99        15.09 o                         
   5   2  10        101.20        109.98         3.45 o                         
   6   2  10        196.47        201.68         4.25 o                         
   7   2  10         72.07         73.02         3.40 o                         
   8   2  10         23.79         27.32         2.67 o                         
  -8   3  10         74.72         86.64         3.86 o                         
  -7   3  10        135.52        121.07         3.98 o                         
  -6   3  10        265.82        276.52         5.00 o                         
  -5   3  10        510.93        559.16         8.25 o                         
  -4   3  10          5.70         16.21         1.68 o                         
  -3   3  10        479.35        380.35         5.23 o                         
  -2   3  10        296.87        274.03         4.33 o                         
  -1   3  10        118.12        213.93         5.27 o                         
   0   3  10        921.58        937.56        10.32 o                         
   1   3  10        471.69        448.94         5.96 o                         
   2   3  10          1.28          0.62         1.00 o                         
   3   3  10        196.49        184.14         3.99 o                         
   4   3  10        936.87        907.56        10.47 o                         
   5   3  10        212.27        203.33         4.50 o                         
   6   3  10          2.58          6.49         1.70 o                         
   7   3  10         36.09         44.60         2.98 o                         
   8   3  10          8.43         14.40         2.38 o                         
  -8   4  10         25.46         35.29         2.89 o                         
  -7   4  10        196.15        201.17         4.93 o                         
  -6   4  10          3.53          2.22         1.65 o                         
  -5   4  10         40.30         39.27         2.52 o                         
  -4   4  10        453.31        453.15        10.03 o                         
  -3   4  10         30.44         31.29         2.20 o                         
  -2   4  10        262.67        229.57         4.36 o                         
  -1   4  10          4.56         21.42         1.53 o                         
   0   4  10         26.15         51.99         2.20 o                         
   1   4  10        285.67        246.72         4.13 o                         
   2   4  10        211.48        205.15         4.36 o                         
   3   4  10       1239.82       1154.97        12.81 o                         
   4   4  10          0.17          5.90         1.47 o                         
   5   4  10        318.28        284.68         4.76 o                         
   6   4  10        253.64        249.88         5.05 o                         
   7   4  10         68.38         76.16         3.61 o                         
  -8   5  10         74.01         83.85        12.90 o                         
  -7   5  10         13.84         21.03         2.35 o                         
  -6   5  10        118.29        115.63         3.84 o                         
  -5   5  10          7.04          7.50         1.70 o                         
  -4   5  10        319.34        373.78        11.79 o                         
  -3   5  10         44.67         39.39         2.82 o                         
  -2   5  10         72.12         87.85         3.69 o                         
  -1   5  10        558.71        696.89        13.32 o                         
   0   5  10          0.54          5.45         1.61 o                         
   1   5  10       1547.14       1468.16        16.93 o                         
   2   5  10          1.38          1.96         1.50 o                         
   3   5  10        206.96        166.85         3.94 o                         
   4   5  10        118.17        117.05         3.29 o                         
   5   5  10        342.49        317.19         5.40 o                         
   6   5  10        372.91        333.20         6.35 o                         
   7   5  10         46.14         51.30         3.32 o                         
  -7   6  10          4.13          6.90         2.59 o                         
  -6   6  10        105.92        108.57         4.98 o                         
  -5   6  10         83.43         99.34         5.85 o                         
  -4   6  10        119.53        157.05         5.10 o                         
  -3   6  10        513.38        427.84         8.26 o                         
  -2   6  10         13.97         20.51         2.47 o                         
  -1   6  10        292.34        274.88         6.67 o                         
   0   6  10        177.92        156.87         4.60 o                         
   1   6  10        215.11        222.55         5.71 o                         
   2   6  10         68.92         77.27         3.36 o                         
   3   6  10          6.03         11.38         1.78 o                         
   4   6  10        497.60        460.60         6.67 o                         
   5   6  10          0.73          4.65         1.53 o                         
   6   6  10        195.37        184.01         5.22 o                         
  -6   7  10          1.13          0.35         2.42 o                         
  -5   7  10        291.00        288.73         8.47 o                         
  -4   7  10          0.74          3.83         2.10 o                         
  -3   7  10        262.78        222.74         6.44 o                         
  -2   7  10         42.55         41.23         3.56 o                         
  -1   7  10         38.57         62.82         4.00 o                         
   0   7  10         26.72         32.63         2.73 o                         
   1   7  10         41.30         45.94         3.06 o                         
   2   7  10        119.40        112.15         3.87 o                         
   3   7  10          0.24          4.44         1.85 o                         
   4   7  10        225.48        250.44         5.64 o                         
   5   7  10         15.72         16.51         1.91 o                         
  -5   8  10        115.63        109.06         7.37 o                         
  -4   8  10         28.71         40.87         3.59 o                         
  -3   8  10        115.92        129.62         6.32 o                         
  -2   8  10         76.03         70.19         4.48 o                         
  -1   8  10         20.46         24.63         3.04 o                         
   0   8  10         23.14         32.29         3.21 o                         
   1   8  10         10.47         11.72         2.28 o                         
   2   8  10        172.05        145.12         5.16 o                         
   3   8  10          1.23          1.85         1.87 o                         
   4   8  10         44.27         50.44         3.14 o                         
  -3   9  10          8.39          3.87         3.04 o                         
  -2   9  10         10.14          0.70         2.59 o                         
  -1   9  10          1.96          6.19         2.65 o                         
   0   9  10        166.50        170.17         6.41 o                         
   1   9  10         22.55         33.59         3.36 o                         
   2   9  10         74.95         79.61         3.98 o                         
  -1 -13  11         56.91         56.95         3.87 o                         
   0 -13  11          4.33          8.26         2.69 o                         
   1 -13  11         34.96         37.21         2.92 o                         
  -4 -12  11         12.12         14.30         2.42 o                         
  -3 -12  11        395.88        319.08         6.56 o                         
  -2 -12  11          2.20          4.14         2.01 o                         
  -1 -12  11         23.58         29.94         2.96 o                         
   0 -12  11         97.18        104.76         3.69 o                         
   1 -12  11          2.95         12.10         2.43 o                         
   2 -12  11         50.50         46.54         3.21 o                         
   3 -12  11          6.54          5.37         2.25 o                         
   4 -12  11        169.28        226.85        14.72 o                         
  -5 -11  11         35.88         69.27         3.95 o                         
  -4 -11  11         27.57         28.45         2.74 o                         
  -3 -11  11         67.74         71.58         3.56 o                         
  -2 -11  11         17.86         20.44         1.94 o                         
  -1 -11  11        132.15        140.16         4.01 o                         
   0 -11  11          9.45         22.12         2.60 o                         
   1 -11  11          3.15         20.44         2.15 o                         
   2 -11  11         10.56         13.37         2.04 o                         
   3 -11  11         80.62         84.48         4.34 o                         
   4 -11  11         12.58         23.73         2.79 o                         
   5 -11  11         86.16         89.00         4.22 o                         
  -6 -10  11         34.40         33.17         2.94 o                         
  -5 -10  11          6.37          5.61         1.81 o                         
  -4 -10  11         16.59         30.29         2.16 o                         
  -3 -10  11         22.19         19.89         1.98 o                         
  -2 -10  11         14.21         29.38         2.10 o                         
  -1 -10  11         50.69         87.12         3.46 o                         
   0 -10  11         26.50         36.93         2.64 o                         
   1 -10  11        193.63        185.09         4.43 o                         
   2 -10  11         55.47         69.57         3.36 o                         
   3 -10  11        416.95        376.93         7.20 o                         
   4 -10  11         34.87         41.20         3.36 o                         
   5 -10  11         74.56         78.51         3.87 o                         
   6 -10  11         32.31         24.83         2.96 o                         
  -7  -9  11         59.75         72.86         3.89 o                         
  -6  -9  11        147.59        114.37         5.71 o                         
  -5  -9  11         10.60         23.98         1.95 o                         
  -4  -9  11          6.19         12.28         1.65 o                         
  -3  -9  11         19.36         20.29         1.69 o                         
  -2  -9  11         23.45         29.50         2.04 o                         
  -1  -9  11         30.67        186.59        16.12 o                         
   0  -9  11        143.11        137.66         3.51 o                         
   1  -9  11       1678.98       1569.22        17.58 o                         
   2  -9  11        155.20        151.60         4.14 o                         
   3  -9  11         17.84         18.06         2.51 o                         
   4  -9  11         43.01         42.79         2.96 o                         
   5  -9  11        138.04        160.43         4.50 o                         
   6  -9  11          1.91          4.17         2.03 o                         
  -7  -8  11         58.46         62.74         3.74 o                         
  -6  -8  11        227.79        208.45         4.84 o                         
  -5  -8  11          3.53         46.14         2.92 o                         
  -4  -8  11          0.48          3.87         1.38 o                         
  -3  -8  11        130.73        129.72         3.00 o                         
  -2  -8  11        188.73        175.16         3.56 o                         
  -1  -8  11        826.31        788.64         9.27 o                         
   0  -8  11          5.38         19.35         1.84 o                         
   1  -8  11        281.40        455.70         8.80 o                         
   2  -8  11          1.09         13.42         1.89 o                         
   3  -8  11          0.59          2.26         1.81 o                         
   4  -8  11        432.24        416.58         6.58 o                         
   5  -8  11         10.16         20.43         2.12 o                         
   6  -8  11          1.60          7.37         2.03 o                         
   7  -8  11         19.62         21.34         2.86 o                         
  -8  -7  11         10.09         14.53         2.87 o                         
  -7  -7  11          5.20          5.51         1.86 o                         
  -6  -7  11         18.76         15.91         1.98 o                         
  -5  -7  11        222.54        238.94         4.32 o                         
  -4  -7  11         11.75         24.04         1.87 o                         
  -3  -7  11        668.17        620.74         7.28 o                         
  -2  -7  11         10.69          8.44         1.24 o                         
  -1  -7  11          1.94         15.87         1.33 o                         
   0  -7  11        176.44        165.73         2.82 o                         
   1  -7  11        228.00        242.90         3.75 o                         
   2  -7  11        958.54        901.24         9.86 o                         
   3  -7  11        183.87        161.32         3.37 o                         
   4  -7  11         88.89        131.44         5.44 o                         
   5  -7  11         60.76         67.57         3.09 o                         
   6  -7  11         38.22         32.67         2.65 o                         
   7  -7  11         41.26         38.41         3.05 o                         
  -8  -6  11         14.59         23.42         2.63 o                         
  -7  -6  11        119.84        132.29         4.04 o                         
  -6  -6  11        107.09        112.65         4.45 o                         
  -5  -6  11        710.17        655.90         7.71 o                         
  -4  -6  11        120.99        131.11         2.96 o                         
  -3  -6  11         42.73         45.56         1.74 o                         
  -2  -6  11         89.84        112.10         2.14 o                         
  -1  -6  11        140.51        142.62         2.59 o                         
   0  -6  11        113.61        103.96         2.29 o                         
   1  -6  11          7.67         15.85         1.13 o                         
   2  -6  11        285.50        260.09         3.55 o                         
   3  -6  11        139.99        121.96         2.70 o                         
   4  -6  11         71.45         98.55         4.03 o                         
   5  -6  11         90.56        152.72         3.99 o                         
   6  -6  11         56.86         15.94         1.94 o                         
   7  -6  11         67.36         83.52         3.74 o                         
   8  -6  11         12.10         31.84         2.94 o                         
  -8  -5  11          0.12          1.03         1.70 o                         
  -7  -5  11        824.70        785.29        11.30 o                         
  -6  -5  11         89.44         27.71         3.08 o                         
  -5  -5  11        365.17        401.87         6.19 o                         
  -4  -5  11        331.76        312.21         4.26 o                         
  -3  -5  11          0.38          0.05         0.94 o                         
  -2  -5  11          3.08          6.50         1.04 o                         
  -1  -5  11         76.73        106.29         2.22 o                         
   0  -5  11         51.30         34.63         1.55 o                         
   1  -5  11          9.98         15.69         1.21 o                         
   2  -5  11         29.22         34.62         1.44 o                         
   3  -5  11        414.29        329.27         4.24 o                         
   4  -5  11         97.50         98.02         2.88 o                         
   5  -5  11        266.81        269.73         4.71 o                         
   6  -5  11         48.09         18.90         1.72 o                         
   7  -5  11         57.09         59.35         3.00 o                         
   8  -5  11         32.46         31.29         2.67 o                         
  -9  -4  11        296.13        307.21         7.95 o                         
  -8  -4  11         52.16         51.00         3.12 o                         
  -7  -4  11        304.52        314.07         5.89 o                         
  -6  -4  11        527.34        450.77        10.54 o                         
  -5  -4  11          2.21         26.97         1.75 o                         
  -4  -4  11        226.36        248.38         4.69 o                         
  -3  -4  11          2.42         13.60         1.20 o                         
  -2  -4  11        270.39        234.28         3.24 o                         
  -1  -4  11         47.06         61.27         2.12 o                         
   0  -4  11         25.97         26.22         1.29 o                         
   1  -4  11        148.88        119.17         2.37 o                         
   2  -4  11         73.30         77.95         2.07 o                         
   3  -4  11        938.97        846.01         8.87 o                         
   4  -4  11        140.15        145.92         3.46 o                         
   5  -4  11         14.06        261.34         7.45 o                         
   6  -4  11         41.36         18.68         1.90 o                         
   7  -4  11         94.42        107.95         3.33 o                         
   8  -4  11        204.66        188.03         4.64 o                         
  -9  -3  11         48.06         58.37         4.12 o                         
  -8  -3  11        183.03        165.18         5.42 o                         
  -7  -3  11          5.37          8.42         1.52 o                         
  -6  -3  11        263.16        203.19         6.25 o                         
  -5  -3  11         61.61        104.24         2.72 o                         
  -4  -3  11        180.06        266.63         7.43 o                         
  -3  -3  11        328.50        329.48         4.10 o                         
  -2  -3  11          1.04          3.59         0.86 o                         
  -1  -3  11         64.57         79.10         1.83 o                         
   0  -3  11         12.28         15.59         1.11 o                         
   1  -3  11        136.37        147.61         2.50 o                         
   2  -3  11        335.55        322.83         4.42 o                         
   3  -3  11        211.59        194.70         3.25 o                         
   4  -3  11        257.42        324.02         7.49 o                         
   5  -3  11          0.74         44.26         3.10 o                         
   6  -3  11        361.05        351.36         5.82 o                         
   7  -3  11        206.63        205.15         4.82 o                         
   8  -3  11        188.09        168.27         5.39 o                         
  -9  -2  11          5.95         11.94         2.27 o                         
  -8  -2  11         69.30         81.53         3.61 o                         
  -7  -2  11        103.84         96.79         3.24 o                         
  -6  -2  11         20.04         25.04         1.62 o                         
  -5  -2  11        332.78        323.90         4.79 o                         
  -4  -2  11         28.76         54.52         3.34 o                         
  -3  -2  11        176.65        183.25         2.97 o                         
  -2  -2  11         11.32         11.22         1.09 o                         
  -1  -2  11        257.41        280.56         3.64 o                         
   0  -2  11        704.34        694.19         7.09 o                         
   1  -2  11         62.68        101.00         2.65 o                         
   2  -2  11        465.46        412.19         5.76 o                         
   3  -2  11        101.34        119.60         2.72 o                         
   4  -2  11       1052.55       1049.43        12.50 o                         
   5  -2  11        296.69        259.83         4.31 o                         
   6  -2  11         26.57         35.50         4.11 o                         
   7  -2  11         72.62         75.45         3.08 o                         
   8  -2  11        114.56        119.61         5.24 o                         
  -9  -1  11          1.52          2.10         1.65 o                         
  -8  -1  11         94.50         98.62         4.08 o                         
  -7  -1  11         93.79         75.74         2.83 o                         
  -6  -1  11         10.51         19.47         1.54 o                         
  -5  -1  11        200.08        216.43         3.65 o                         
  -4  -1  11          9.55         17.71         1.32 o                         
  -3  -1  11        496.40        442.92         5.15 o                         
  -2  -1  11         36.02         39.97         1.75 o                         
  -1  -1  11        715.14        710.84         7.33 o                         
   0  -1  11       1249.76       1295.21        12.29 o                         
   1  -1  11        314.51        385.42         6.53 o                         
   2  -1  11        254.87        221.38         3.32 o                         
   3  -1  11         57.50         64.76         2.16 o                         
   4  -1  11         96.09        106.73         3.52 o                         
   5  -1  11         45.05         40.88         2.23 o                         
   6  -1  11          2.41          8.51         1.64 o                         
   7  -1  11         87.12         96.47         3.55 o                         
   8  -1  11         13.56         14.97         2.43 o                         
  -9   0  11          0.98          3.36         1.90 o                         
  -8   0  11          0.76          0.03         1.46 o                         
  -7   0  11        331.55        309.24         5.19 o                         
  -6   0  11         51.30         55.39         2.44 o                         
  -5   0  11        247.81        234.49         3.46 o                         
  -4   0  11         49.09         58.12         2.18 o                         
  -3   0  11        328.54        303.02         3.99 o                         
  -2   0  11        213.71        199.59         3.15 o                         
  -1   0  11        180.85        162.88         2.73 o                         
   0   0  11       1798.60       1911.72        15.74 o                         
   1   0  11          4.91         12.51         1.17 o                         
   2   0  11          5.96          9.02         1.13 o                         
   3   0  11         36.33         29.33         1.61 o                         
   4   0  11          0.23         -0.05         1.29 o                         
   5   0  11        180.80        190.75         3.76 o                         
   6   0  11          8.29         11.56         1.66 o                         
   7   0  11        136.72        130.45         4.60 o                         
   8   0  11        101.86        118.91         4.36 o                         
  -9   1  11         59.10         76.35         4.01 o                         
  -8   1  11        222.39        227.94        11.36 o                         
  -7   1  11         64.96         65.76         3.17 o                         
  -6   1  11        140.73        163.75         5.75 o                         
  -5   1  11          3.51          2.33         1.26 o                         
  -4   1  11        462.66        511.55         7.16 o                         
  -3   1  11          0.41          2.99         1.03 o                         
  -2   1  11        648.98        601.49         6.98 o                         
  -1   1  11        903.55        830.70         8.03 o                         
   0   1  11       3086.99       3099.46        29.12 o                         
   1   1  11        198.10        357.39         7.16 o                         
   2   1  11       1644.92       1588.39        14.47 o                         
   3   1  11         56.79         54.81         2.43 o                         
   4   1  11         62.24         74.32         2.92 o                         
   5   1  11        762.33        776.42         9.46 o                         
   6   1  11        203.25        193.63         4.28 o                         
   7   1  11         12.63         16.97         2.04 o                         
   8   1  11        217.06        207.84         4.92 o                         
  -8   2  11        167.02        150.55         4.24 o                         
  -7   2  11         14.90         22.46         2.09 o                         
  -6   2  11        117.21        131.13         3.28 o                         
  -5   2  11        191.72        164.42         3.82 o                         
  -4   2  11        807.52        974.98        15.19 o                         
  -3   2  11        105.85        138.00         3.44 o                         
  -2   2  11        850.27        726.87         7.94 o                         
  -1   2  11        132.22        121.31         2.80 o                         
   0   2  11         68.16         84.34         2.50 o                         
   1   2  11          4.23         14.25         1.30 o                         
   2   2  11        216.71        268.97         5.07 o                         
   3   2  11        259.97        256.57         4.79 o                         
   4   2  11          0.80          9.42         1.50 o                         
   5   2  11         59.92         65.72         3.07 o                         
   6   2  11        129.75        152.96         4.16 o                         
   7   2  11          0.52          6.70         2.71 o                         
   8   2  11         55.53         56.86         3.45 o                         
  -8   3  11        132.39        119.10         6.42 o                         
  -7   3  11         25.88         35.77         2.51 o                         
  -6   3  11         64.32         71.56         3.11 o                         
  -5   3  11         48.21         48.44         2.49 o                         
  -4   3  11        229.91        349.89         6.91 o                         
  -3   3  11          1.29          1.53         1.54 o                         
  -2   3  11          8.35         14.47         1.59 o                         
  -1   3  11          1.81         21.54         1.61 o                         
   0   3  11         49.04         60.75         2.34 o                         
   1   3  11        501.86        480.72         6.73 o                         
   2   3  11        411.94        378.32         5.75 o                         
   3   3  11         82.20        100.05         4.08 o                         
   4   3  11         40.23        103.16         4.11 o                         
   5   3  11        183.75        175.17         4.48 o                         
   6   3  11          1.15         19.46         1.95 o                         
   7   3  11        149.96        149.09         4.97 o                         
  -8   4  11         92.30         94.69         4.84 o                         
  -7   4  11          2.98          6.04         1.80 o                         
  -6   4  11          4.67         17.37         1.87 o                         
  -5   4  11         70.71         66.91         3.45 o                         
  -4   4  11          9.67         18.28         2.07 o                         
  -3   4  11        387.83        352.20         6.85 o                         
  -2   4  11          8.00         22.46         2.12 o                         
  -1   4  11        160.95        207.59         4.54 o                         
   0   4  11       1208.56       1165.34        14.59 o                         
   1   4  11        194.21        223.03         4.66 o                         
   2   4  11         13.48         16.75         1.81 o                         
   3   4  11         41.59         51.14         2.53 o                         
   4   4  11          4.51          4.42         1.47 o                         
   5   4  11         25.95         38.25         2.49 o                         
   6   4  11         73.44        108.81         6.30 o                         
   7   4  11        304.20        279.38         6.01 o                         
  -7   5  11          3.03          5.52         2.20 o                         
  -6   5  11         18.26         32.44         2.53 o                         
  -5   5  11        167.69        172.75         4.77 o                         
  -4   5  11         26.17         27.80         2.60 o                         
  -3   5  11        330.33        282.14         6.04 o                         
  -2   5  11        285.68        234.17         5.52 o                         
  -1   5  11          5.03          4.70         1.73 o                         
   0   5  11        744.94        698.70        10.47 o                         
   1   5  11          1.15         11.21         1.94 o                         
   2   5  11         90.34         80.15         3.62 o                         
   3   5  11        129.31        125.23         3.78 o                         
   4   5  11         72.49         84.25         3.35 o                         
   5   5  11         91.75         94.84         3.38 o                         
   6   5  11          5.10         14.98         2.21 o                         
  -6   6  11         44.07         43.89         3.32 o                         
  -5   6  11          3.20          6.61         2.33 o                         
  -4   6  11         82.84        127.14         8.03 o                         
  -3   6  11          3.86         14.53         2.47 o                         
  -2   6  11        858.57        773.56        13.16 o                         
  -1   6  11        201.70        183.71         5.56 o                         
   0   6  11         40.41         38.78         2.98 o                         
   1   6  11         43.75         53.62         3.53 o                         
   2   6  11         88.81         95.20         3.57 o                         
   3   6  11        142.95        140.68         5.04 o                         
   4   6  11         39.32         51.00         2.77 o                         
   5   6  11        115.74        128.99         4.36 o                         
  -5   7  11          8.82          7.33         2.47 o                         
  -4   7  11        349.85        342.64         9.11 o                         
  -3   7  11         21.41         10.55         2.87 o                         
  -2   7  11         22.90         28.19         3.21 o                         
  -1   7  11         46.61         49.58         3.87 o                         
   0   7  11          0.15          4.89         2.11 o                         
   1   7  11         16.21         16.75         2.29 o                         
   2   7  11          0.02          0.04         1.78 o                         
   3   7  11         64.32         69.08         3.43 o                         
   4   7  11         54.96         54.41         3.19 o                         
  -4   8  11          6.61         16.51         3.21 o                         
  -3   8  11          1.42          4.63         2.67 o                         
  -2   8  11          0.81          1.49         2.48 o                         
  -1   8  11         64.22         61.95         4.34 o                         
   0   8  11         60.38         73.53         4.51 o                         
   1   8  11         54.51         68.26         3.93 o                         
   2   8  11          0.82          2.78         1.86 o                         
   3   8  11        276.56        230.45         5.59 o                         
  -1   9  11        204.81        199.98         6.25 o                         
   0   9  11         16.58         22.03         3.08 o                         
  -3 -12  12          0.97          7.27         2.66 o                         
  -2 -12  12        137.13        126.87         4.55 o                         
  -1 -12  12          0.46          6.66         1.93 o                         
   0 -12  12         28.51         31.35         2.83 o                         
   1 -12  12          0.67          6.88         2.35 o                         
   2 -12  12         51.95         44.50         3.43 o                         
   3 -12  12        102.65        107.47         5.04 o                         
  -5 -11  12          1.62         24.58         2.77 o                         
  -4 -11  12        125.15        142.17         4.52 o                         
  -3 -11  12         92.60         93.64         3.18 o                         
  -2 -11  12         16.15         24.59         2.13 o                         
  -1 -11  12         54.98        128.44         6.23 o                         
   0 -11  12         25.90         33.54         2.96 o                         
   1 -11  12        342.92        342.57         6.73 o                         
   2 -11  12         28.54         30.30         2.94 o                         
   3 -11  12          0.58          7.24         2.49 o                         
   4 -11  12        236.27        231.98         6.01 o                         
  -6 -10  12         40.49         51.24         3.52 o                         
  -5 -10  12         43.39         52.89         2.86 o                         
  -4 -10  12          7.61          9.93         1.99 o                         
  -3 -10  12        168.21        175.57         5.81 o                         
  -2 -10  12         70.29         80.71         3.28 o                         
  -1 -10  12         45.39         57.31         2.79 o                         
   0 -10  12        250.31        261.17         5.62 o                         
   1 -10  12        142.18        144.62         4.30 o                         
   2 -10  12         85.02         78.20         3.71 o                         
   3 -10  12         68.05         81.71         4.00 o                         
   4 -10  12        404.48        398.19         7.52 o                         
   5 -10  12          6.12         19.54         2.64 o                         
  -6  -9  12          6.45         14.09         2.29 o                         
  -5  -9  12         86.26        108.73         4.61 o                         
  -4  -9  12          0.79          0.70         1.55 o                         
  -3  -9  12        455.68        421.36         5.90 o                         
  -2  -9  12        118.08        107.48         3.69 o                         
  -1  -9  12         49.82         80.54         3.26 o                         
   0  -9  12        191.84        182.14         4.26 o                         
   1  -9  12         27.91         41.25         2.68 o                         
   2  -9  12        161.58        158.35         4.09 o                         
   3  -9  12         65.44         87.24         4.04 o                         
   4  -9  12        126.65        134.10         4.45 o                         
   5  -9  12         46.11         55.27         3.35 o                         
   6  -9  12         35.13         49.47         3.07 o                         
  -7  -8  12         20.16         33.15         2.88 o                         
  -6  -8  12          3.41         10.56         2.03 o                         
  -5  -8  12         81.22         71.14         3.15 o                         
  -4  -8  12         56.33        127.39         7.42 o                         
  -3  -8  12          4.80          6.84         1.54 o                         
  -2  -8  12       1258.38       1165.89        12.22 o                         
  -1  -8  12        298.82        291.17         4.67 o                         
   0  -8  12        120.61        120.31         3.54 o                         
   1  -8  12          0.96         33.24         2.53 o                         
   2  -8  12        488.00        460.77         7.90 o                         
   3  -8  12        101.26        113.20         3.78 o                         
   4  -8  12         16.50         20.81         2.15 o                         
   5  -8  12          9.41         40.81         2.48 o                         
   6  -8  12          7.01          7.95         2.16 o                         
   7  -8  12         40.76         42.05         3.04 o                         
  -8  -7  12         77.09         82.75         6.48 o                         
  -7  -7  12          5.22          2.90         2.12 o                         
  -6  -7  12         30.35         18.40         2.36 o                         
  -5  -7  12         15.45         32.90         2.15 o                         
  -4  -7  12       1089.64        995.22        11.84 o                         
  -3  -7  12        370.07        347.90         5.29 o                         
  -2  -7  12        854.11        776.06         8.56 o                         
  -1  -7  12        244.60        222.67         3.64 o                         
   0  -7  12        107.94        107.45         2.75 o                         
   1  -7  12         88.88        156.58         3.38 o                         
   2  -7  12        124.55        130.97         3.37 o                         
   3  -7  12         34.60         35.92         2.16 o                         
   4  -7  12        102.23        182.42         6.21 o                         
   5  -7  12        146.48        146.40         4.28 o                         
   6  -7  12        139.42        137.49         4.26 o                         
   7  -7  12         28.18         27.57         3.02 o                         
  -8  -6  12          8.17          8.75         2.09 o                         
  -7  -6  12          4.42         10.07         2.04 o                         
  -6  -6  12        261.85        255.42         5.55 o                         
  -5  -6  12        305.86        308.88         4.96 o                         
  -4  -6  12        207.78        201.46         3.84 o                         
  -3  -6  12         59.19         53.11         2.14 o                         
  -2  -6  12        272.26        301.18         3.91 o                         
  -1  -6  12        790.85        735.44         7.40 o                         
   0  -6  12        181.64        184.58         3.13 o                         
   1  -6  12         18.31        123.48        11.52 o                         
   2  -6  12          9.82         43.51         2.13 o                         
   3  -6  12        286.58        288.00         4.60 o                         
   4  -6  12        641.58        635.77         8.43 o                         
   5  -6  12         16.57         24.65         2.03 o                         
   6  -6  12         96.14         82.94         3.75 o                         
   7  -6  12         59.65         81.68         3.85 o                         
  -8  -5  12         68.55         83.89         4.45 o                         
  -7  -5  12         22.57         32.06         2.89 o                         
  -6  -5  12        208.57        207.35         5.05 o                         
  -5  -5  12         83.51        133.09         3.16 o                         
  -4  -5  12         30.87         36.69         2.18 o                         
  -3  -5  12        844.49        771.07         7.48 o                         
  -2  -5  12          0.62         14.01         1.13 o                         
  -1  -5  12        601.87        540.62         5.52 o                         
   0  -5  12        255.48        250.54         3.45 o                         
   1  -5  12         57.57        170.06         5.35 o                         
   2  -5  12        335.34        308.88         3.87 o                         
   3  -5  12        166.97        138.94         2.99 o                         
   4  -5  12        231.98        255.67         4.54 o                         
   5  -5  12         52.88         88.13         4.44 o                         
   6  -5  12         43.89         44.62         2.85 o                         
   7  -5  12         53.00         60.46         3.35 o                         
   8  -5  12         20.41         23.16         2.43 o                         
  -8  -4  12        133.94        148.21         4.60 o                         
  -7  -4  12         47.89         53.88         3.27 o                         
  -6  -4  12        188.21        192.34         4.59 o                         
  -5  -4  12        939.67        859.75        11.16 o                         
  -4  -4  12         54.35         65.80         2.44 o                         
  -3  -4  12        180.73        164.90         2.82 o                         
  -2  -4  12         61.84         68.64         2.24 o                         
  -1  -4  12        530.29        489.08         5.14 o                         
   0  -4  12        609.12        603.82         6.08 o                         
   1  -4  12          0.96         22.89         2.17 o                         
   2  -4  12        505.65        450.28         5.02 o                         
   3  -4  12          1.13          5.50         1.22 o                         
   4  -4  12        294.54        334.03         5.68 o                         
   5  -4  12         37.28         69.20         2.75 o                         
   6  -4  12         36.63         46.87         2.64 o                         
   7  -4  12        176.92        176.03         4.43 o                         
   8  -4  12          1.00          2.49         1.80 o                         
  -8  -3  12         19.16         28.60         2.71 o                         
  -7  -3  12         69.56         66.82         3.52 o                         
  -6  -3  12        141.07        105.93         4.77 o                         
  -5  -3  12        239.09        264.70         5.21 o                         
  -4  -3  12        885.52        836.80         8.65 o                         
  -3  -3  12         44.60         73.55         2.30 o                         
  -2  -3  12        127.48        109.86         2.29 o                         
  -1  -3  12          5.84         17.11         2.11 o                         
   0  -3  12       2239.24       2218.67        18.55 o                         
   1  -3  12        956.45        895.37         9.26 o                         
   2  -3  12        252.91        227.16         3.52 o                         
   3  -3  12        196.84        186.96         3.38 o                         
   4  -3  12          0.44         16.42         2.05 o                         
   5  -3  12        304.04        331.45         5.56 o                         
   6  -3  12        212.56        211.41         4.52 o                         
   7  -3  12        231.62        211.12         5.53 o                         
   8  -3  12          6.46          9.54         2.22 o                         
  -9  -2  12         15.33         17.09         3.36 o                         
  -8  -2  12         27.64         35.86         2.67 o                         
  -7  -2  12         31.39         35.92         2.47 o                         
  -6  -2  12        583.64        563.86         7.80 o                         
  -5  -2  12         67.88         77.58         3.02 o                         
  -4  -2  12        708.31        735.15        13.60 o                         
  -3  -2  12        559.84        488.08         5.48 o                         
  -2  -2  12         62.91         77.41         2.23 o                         
  -1  -2  12        479.43        499.38         7.40 o                         
   0  -2  12        629.83        604.78         6.81 o                         
   1  -2  12        691.08        705.25         8.07 o                         
   2  -2  12         45.70         69.55         2.40 o                         
   3  -2  12       1260.93       1164.86        13.30 o                         
   4  -2  12        300.61        299.53         5.84 o                         
   5  -2  12        183.62        194.07         4.67 o                         
   6  -2  12         26.18         23.47         2.24 o                         
   7  -2  12        180.55        168.29         4.07 o                         
   8  -2  12         39.45         51.78         4.59 o                         
  -8  -1  12        199.51        191.26         5.51 o                         
  -7  -1  12          7.00         14.41         1.87 o                         
  -6  -1  12        135.01        148.04         3.50 o                         
  -5  -1  12         52.92         51.53         2.21 o                         
  -4  -1  12        126.17        131.75         2.68 o                         
  -3  -1  12         86.31         82.15         2.41 o                         
  -2  -1  12        645.49        643.03         6.96 o                         
  -1  -1  12        228.96        354.14         5.92 o                         
   0  -1  12       2469.37       2508.10        23.21 o                         
   1  -1  12       1337.79       1271.52        12.68 o                         
   2  -1  12        826.14        759.05         8.74 o                         
   3  -1  12        101.51         88.60         3.11 o                         
   4  -1  12         37.91         49.53         2.98 o                         
   5  -1  12        101.46        129.04         3.47 o                         
   6  -1  12         10.41         13.81         1.95 o                         
   7  -1  12          0.05          1.13         1.55 o                         
   8  -1  12         82.16        102.92         4.24 o                         
  -8   0  12        158.19        149.21         4.41 o                         
  -7   0  12          0.52          2.27         1.32 o                         
  -6   0  12          2.59          2.62         1.35 o                         
  -5   0  12        299.81        284.70         4.56 o                         
  -4   0  12          3.58          7.24         1.32 o                         
  -3   0  12        239.66        203.97         3.35 o                         
  -2   0  12         36.88         46.25         1.87 o                         
  -1   0  12        912.34        899.14         8.87 o                         
   0   0  12         35.16         50.11         1.93 o                         
   1   0  12        231.03        395.59         7.71 o                         
   2   0  12        622.17        608.33         6.89 o                         
   3   0  12        121.70        109.73         3.35 o                         
   4   0  12        403.31        394.93         6.45 o                         
   5   0  12         84.18         96.56         3.33 o                         
   6   0  12        247.79        282.48         5.36 o                         
   7   0  12          4.70          4.17         2.03 o                         
   8   0  12         47.61         52.15         3.53 o                         
  -8   1  12        165.05        157.74         4.38 o                         
  -7   1  12        434.07        413.61         6.87 o                         
  -6   1  12          0.06         10.27         1.57 o                         
  -5   1  12        608.87        606.42         8.02 o                         
  -4   1  12         98.72        105.32         2.97 o                         
  -3   1  12        514.46        473.73         6.53 o                         
  -2   1  12        377.39        342.98         5.26 o                         
  -1   1  12        214.49        242.27         3.83 o                         
   0   1  12        113.30        115.89         2.46 o                         
   1   1  12        343.15        355.01         4.80 o                         
   2   1  12       2576.14       2381.73        23.71 o                         
   3   1  12        242.89        215.99         4.73 o                         
   4   1  12       1651.87       1598.83        19.31 o                         
   5   1  12        132.42        129.90         3.61 o                         
   6   1  12          6.10         10.22         1.89 o                         
   7   1  12         60.12         57.49         3.57 o                         
  -8   2  12         59.35         88.03         3.83 o                         
  -7   2  12        335.73        314.81         6.00 o                         
  -6   2  12        160.55        170.06         4.09 o                         
  -5   2  12         26.30         30.91         2.14 o                         
  -4   2  12        338.21        284.47         5.47 o
[truncated: 92,989 more chars]
